# Supplementary material for: Computational Recognition of a Regulatory T-cell-specific Signature With Potential Implications in Prognosis, Immunotherapy, and Therapeutic Resistance of Prostate Cancer
Source: Front Immunol. 2022 Jun 23;13:807840. doi: 10.3389/fimmu.2022.807840 (PMC9259848; doi:10.3389/fimmu.2022.807840)
Supplement: Supplementary file 5 [file Table_1.xlsx]

## Sheet: Table S1
Supplementary Table 1: List of the immunotherapy response datasets.
Datasets types	Accession	Title	Cancer Type	Project (Abbreviations)	Data type of expression	Sample Number
The immunotherapy response datasets	GSE111636	Identification of potential biomarkers of response and resistance to programmed cell death-1 blockade in patients with advanced urothelial tumors	Bladder Cancer	BLCA	microarray data	11
	GSE19423	Predictive Gene Signatures as Strong Prognostic Indicators of the Effectiveness of BCG Immunotherapy	Bladder Cancer	BLCA	microarray data	48
	GSE67501	Expression data in human renal cell carcinoma samples from patients who did or did not respond to anti-PD-1 (Nivolumab) immunotherapy	Renal Cell Carcinoma	RCC	microarray data	11
	GSE53922	Gene expression profiles of PBMC in CRPC patients receiving persornalized peptide vaccination	Prostate Cancer	PRAD	microarray data	112
	Miao D, et al.	Genomic correlates of response to immune checkpoint therapies in clear cell renal cell carcinoma	Kidney Renal Clear Cell Carcinoma	KIRC	microarray data	33

## Sheet: Table S2
Supplementary Table 2: List of the gene sets.
Immune-related Indicators’Marker Genes				Immune Cells’Marker Genes
APC_co_inhibition	C10orf54			DCs	CCL17
APC_co_inhibition	CD274			DCs	CCL22
APC_co_inhibition	LGALS9			DCs	CD209
APC_co_inhibition	PDCD1LG2			DCs	CCL13
APC_co_inhibition	PVRL3			aDCs	CD83
APC_co_stimulation	CD40			aDCs	LAMP3
APC_co_stimulation	CD58			aDCs	CCL1
APC_co_stimulation	CD70			iDCs	CD1A
APC_co_stimulation	ICOSLG			iDCs	CD1E
APC_co_stimulation	SLAMF1			pDCs	CLEC4C
APC_co_stimulation	TNFSF14			pDCs	CXCR3
APC_co_stimulation	TNFSF15			pDCs	GZMB
APC_co_stimulation	TNFSF18			pDCs	IL3RA
APC_co_stimulation	TNFSF4			pDCs	IRF7
APC_co_stimulation	TNFSF8			pDCs	IRF8
APC_co_stimulation	TNFSF9			pDCs	LILRA4
CCR	CCL16			pDCs	PHEX
CCR	TPO			pDCs	PLD4
CCR	TGFBR2			pDCs	PTCRA
CCR	CXCL2			B_cells	BACH2
CCR	CCL14			B_cells	BANK1
CCR	TGFBR3			B_cells	BLK
CCR	IL11RA			B_cells	BTLA
CCR	CCL11			B_cells	CD79A
CCR	IL4I1			B_cells	CD79B
CCR	IL33			B_cells	FCRL1
CCR	CXCL12			B_cells	FCRL3
CCR	CXCL10			B_cells	HVCN1
CCR	BMPER			B_cells	RALGPS2
CCR	BMP8A			CD8+_T_cells	CD8A
CCR	CXCL11			NK_cells	KLRC1
CCR	IL21R			NK_cells	KLRF1
CCR	IL17B			T_helper_cells	CD4
CCR	TNFRSF9			Tfh	PDCD1
CCR	ILF2			Tfh	CXCL13
CCR	CX3CR1			Tfh	CXCR5
CCR	CCR8			Th1_cells	IFNG
CCR	TNFSF12			Th1_cells	TBX21
CCR	CSF3			Th1_cells	CTLA4
CCR	TNFSF4			Th1_cells	STAT4
CCR	BMP3			Th1_cells	CD38
CCR	CX3CL1			Th1_cells	IL12RB2
CCR	BMP5			Th1_cells	LTA
CCR	CXCR2			Th1_cells	CSF2
CCR	TNFRSF10D			Th2_cells	PMCH
CCR	BMP2			Th2_cells	LAIR2
CCR	CXCL14			Th2_cells	SMAD2
CCR	CCL28			Th2_cells	CXCR6
CCR	CXCL3			Th2_cells	GATA3
CCR	BMP6			Th2_cells	IL26
CCR	CCL21			Treg	IL12RB2
CCR	CXCL9			Treg	TMPRSS6
CCR	CCL23			Treg	CTSC
CCR	IL6			Treg	LAPTM4B
CCR	TNFRSF18			Treg	TFRC
CCR	IL17RD			Treg	RNF145
CCR	IL17D			Treg	NETO2
CCR	IL27			Treg	ADAT2
CCR	CCL7			Treg	CHST2
CCR	IL1R1			Treg	CTLA4
CCR	CXCR4			Treg	NFE2L3
CCR	CXCR2P1			Treg	LIMA1
CCR	TGFB1I1			Treg	IL1R2
CCR	IFNGR1			Treg	ICOS
CCR	IL9R			Treg	HSDL2
CCR	IL1RAPL1			Treg	HTATIP2
CCR	IL11			Treg	FKBP1A
CCR	CSF1			Treg	TIGIT
CCR	IL20RA			Treg	CCR8
CCR	IL25			Treg	LTA
CCR	TNFRSF4			Treg	SLC35F2
CCR	IL18			Treg	IL21R
CCR	ILF3			Treg	AHCYL1
CCR	CCL20			Treg	SOCS2
CCR	TNFRSF12A			Treg	ETV7
CCR	IL6ST			Treg	BCL2L1
CCR	CXCL13			Treg	RRAGB
CCR	IL12B			Treg	ACSL4
CCR	TNFRSF8			Treg	CHRNA6
CCR	IL6R			Treg	BATF
CCR	BMPR2			Treg	LAX1
CCR	IFNE			Treg	ADPRH
CCR	IL1RAPL2			Treg	TNFRSF4
CCR	IL3RA			Treg	ANKRD10
CCR	BMP4			Treg	CD274
CCR	CCL24			Treg	CASP1
CCR	TNFSF13B			Treg	LY75
CCR	CCR4			Treg	NPTN
CCR	IL2RA			Treg	SSTR3
CCR	IL32			Treg	GRSF1
CCR	TNFRSF10C			Treg	CSF2RB
CCR	IL22RA1			Treg	TMEM184C
CCR	BMPR1A			Treg	NDFIP2
CCR	CXCR5			Treg	ZBTB38
CCR	CXCR3			Treg	ERI1
CCR	IFNA8			Treg	TRAF3
CCR	IL17REL			Treg	NAB1
CCR	IFNB1			Treg	HS3ST3B1
CCR	IFNAR1			Treg	LAYN
CCR	TNFRSF1B			Treg	JAK1
CCR	CCL17			Treg	VDR
CCR	IFNL1			Treg	LEPROT
CCR	IL16			Treg	GCNT1
CCR	IL1RL1			Treg	PTPRJ
CCR	ILK			Treg	IKZF2
CCR	CCL25			Treg	CSF1
CCR	ILDR2			Treg	ENTPD1
CCR	CXCR1			Treg	TNFRSF18
CCR	IL36RN			Treg	METTL7A
CCR	IL34			Treg	KSR1
CCR	TGFB1			Treg	SSH1
CCR	IFNG			Treg	CADM1
CCR	IL19			Treg	IL1R1
CCR	ILKAP			Treg	ACP5
CCR	BMP2K			Treg	CHST7
CCR	CCR10			Treg	THADA
CCR	ILDR1			Treg	CD177
CCR	EPO			Treg	NFAT5
CCR	CCR7			Treg	ZNF282
CCR	IL17C			Treg	MAGEH1
CCR	IL23A			Macrophages	C11orf45
CCR	CCR5			Macrophages	CD68
CCR	IL7			Macrophages	CLEC5A
CCR	EPOR			Macrophages	CYBB
CCR	CCL13			Macrophages	FUCA1
CCR	IL2RG			Macrophages	GPNMB
CCR	IL31RA			Macrophages	HS3ST2
CCR	TNFAIP6			Macrophages	LGMN
CCR	IFNL2			Macrophages	MMP9
CCR	BMP1			Macrophages	TM4SF19
CCR	IL12RB1			Mast_cells	CMA1
CCR	TNFAIP8			Mast_cells	MS4A2
CCR	IL4R			Mast_cells	TPSAB1
CCR	TNFRSF6B			Neutrophils	EVI2B
CCR	TNFAIP8L1			Neutrophils	HSD17B11
CCR	TNFRSF10B			Neutrophils	KDM6B
CCR	IFNL3			Neutrophils	MEGF9
CCR	CCL5			Neutrophils	MNDA
CCR	CXCL6			Neutrophils	NLRP12
CCR	CXCL1			Neutrophils	PADI4
CCR	CCR3			Neutrophils	SELL
CCR	TNFSF11			Neutrophils	TRANK1
CCR	CSF1R			Neutrophils	VNN3
CCR	IL21
CCR	IL1RAP
CCR	IL12RB2
CCR	CCL1
CCR	IL17RA
CCR	CCR1
CCR	IL1RN
CCR	TNFRSF11B
CCR	TNFRSF14
CCR	IL13
CCR	IL2RB
CCR	BMP8B
CCR	CCL2
CCR	IL24
CCR	IL18RAP
CCR	TGFBI
CCR	TNFSF10
CCR	TNFRSF11A
CCR	CXCL5
CCR	IL5RA
CCR	TNFSF9
CCR	IL1RL2
CCR	TNFRSF13C
CCR	IL36G
CCR	IL15RA
CCR	TNFRSF21
CCR	CXCL8
CCR	IL22RA2
CCR	TNFAIP8L2
CCR	IL18R1
CCR	IFNLR1
CCR	CXCR6
CCR	CCL3L3
CCR	TNFRSF1A
CCR	IL17RE
CCR	IFNGR2
CCR	IL17RC
CCR	TNFAIP8L3
CCR	ILVBL
CCR	TGFBRAP1
CCR	CCL4L1
CCR	CSF2RA
CCR	CCRN4L
CCR	CCL26
CCR	TNFAIP1
CCR	CCRL2
CCR	IFNA10
CCR	TNFRSF17
CCR	IFNA13
CCR	IL20
CCR	IL18BP
CCR	CCL3L1
CCR	TNFSF12-TNFSF13
CCR	IL5
CCR	IL23R
CCR	IL26
CCR	TNF
CCR	TGFA
CCR	CSF2
CCR	IL1F10
CCR	CXCL17
CCR	TNFSF13
CCR	IFNA4
CCR	IL37
CCR	IL12A
CCR	IL7R
CCR	IFNA1
CCR	IL1A
CCR	IL4
CCR	IL2
CCR	CCL22
CCR	CSF3R
CCR	IL10
CCR	IFNK
CCR	TGFB2
CCR	IL1R2
CCR	IL1B
CCR	IL17F
CCR	IL27RA
CCR	IL15
CCR	TNFSF8
CCR	IL36B
CCR	XCL1
CCR	CXCL16
CCR	TNFRSF19
CCR	IL3
CCR	CCL3
CCR	IFNA2
CCR	BMPR1B
CCR	IFNA21
CCR	TNFSF18
CCR	CCL8
CCR	IL17RB
CCR	TNFRSF25
CCR	IL22
CCR	IL10RB
CCR	IFNAR2
CCR	CCL18
CCR	IFNA16
CCR	CSF2RB
CCR	IL36A
CCR	TNFAIP3
CCR	IL13RA2
CCR	IL13RA1
CCR	CCR9
CCR	TNFRSF10A
CCR	IFNA7
CCR	IFNW1
CCR	XCL2
CCR	TNFSF14
CCR	CCR2
CCR	BMP15
CCR	BMP10
CCR	CCL15-CCL14
CCR	TGFBR1
CCR	IFNA5
CCR	BMP7
CCR	IFNA14
CCR	IL20RB
CCR	IL10RA
CCR	IFNA17
CCR	CCR6
CCR	TGFB3
CCR	CCL15
CCR	CCL4
CCR	CCL27
CCR	TNFRSF13B
CCR	TNFAIP2
CCR	IL31
CCR	IL17A
CCR	TNFSF15
CCR	CCL19
CCR	IFNA6
CCR	IL9
Type_I_IFN_Reponse	DDX4
Type_I_IFN_Reponse	IFIT1
Type_I_IFN_Reponse	IFIT2
Type_I_IFN_Reponse	IFIT3
Type_I_IFN_Reponse	IRF7
Type_I_IFN_Reponse	ISG20
Type_I_IFN_Reponse	MX1
Type_I_IFN_Reponse	MX2
Type_I_IFN_Reponse	RSAD2
Type_I_IFN_Reponse	TNFSF10
Type_II_IFN_Reponse	GPR146
Type_II_IFN_Reponse	SELP
Type_II_IFN_Reponse	AHR
anti-inflammatory cytokines	IL-4
anti-inflammatory cytokines	IL-10
anti-inflammatory cytokines	IL-11
anti-inflammatory cytokines	TGFB1
pro-inflammatory cytokines	IFNG
pro-inflammatory cytokines	IL-1A
pro-inflammatory cytokines	IL-1B
pro-inflammatory cytokines	IL-2
MHC_class_I	B2M
MHC_class_I	HLA-A
MHC_class_I	TAP1
Cytolytic_activity	PRF1
Cytolytic_activity	GZMA
HLA	HLA-E
HLA	HLA-DPB2
HLA	HLA-C
HLA	HLA-J
HLA	HLA-DQB1
HLA	HLA-DQB2
HLA	HLA-DQA2
HLA	HLA-DQA1
HLA	HLA-A
HLA	HLA-DMA
HLA	HLA-DOB
HLA	HLA-DRB1
HLA	HLA-B
HLA	HLA-DRB5
HLA	HLA-DOA
HLA	HLA-DPB1
HLA	HLA-DRA
HLA	HLA-DRB6
HLA	HLA-F
HLA	HLA-G
HLA	HLA-DMB
HLA	HLA-DPA1
TILs	ITM2C
TILs	CD38
TILs	THEMIS2
TILs	GLYR1
TILs	ICOS
TILs	F5
TILs	TIGIT
TILs	KLRD1
TILs	IRF4
TILs	PRKCQ
TILs	FCRL5
TILs	SIRPG
TILs	LPXN
TILs	IL2RG
TILs	CCL5
TILs	LCK
TILs	TRAF3IP3
TILs	CD86
TILs	MAL
TILs	LILRB1
TILs	DOK2
TILs	CD6
TILs	PAG1
TILs	LAX1
TILs	PLEK
TILs	PIK3CD
TILs	SLAMF1
TILs	XCL1
TILs	GPR171
TILs	XCL2
TILs	TBX21
TILs	CD2
TILs	CD53
TILs	KLHL6
TILs	SLAMF6
TILs	CD40
TILs	SIT1
TILs	TNFRSF4
TILs	CD79A
TILs	CD247
TILs	LCP2
TILs	CD3D
TILs	CD27
TILs	SH2D1A
TILs	FYB
TILs	ARHGAP30
TILs	ACAP1
TILs	CST7
TILs	CD3G
TILs	IL2RB
TILs	CD3E
TILs	FCRL3
TILs	CORO1A
TILs	ITK
TILs	TCL1A
TILs	CYBB
TILs	CSF2RB
TILs	IKZF1
TILs	NCF4
TILs	DOCK2
TILs	CCR2
TILs	PTPRC
TILs	PLAC8
TILs	NCKAP1L
TILs	IL7R
TILs	CD28
TILs	STAT4
TILs	CD8A
TILs	LY9
TILs	CD48
TILs	HCST
TILs	PTPRCAP
TILs	SASH3
TILs	ARHGAP25
TILs	LAT
TILs	TRAT1
TILs	IL10RA
TILs	PAX5
TILs	CCR7
TILs	DOCK11
TILs	PARVG
TILs	SPNS1
TILs	CD52
TILs	HCLS1
TILs	ARHGAP9
TILs	GIMAP6
TILs	PRKCB
TILs	MS4A1
TILs	GPR18
TILs	TBC1D10C
TILs	GVINP1
TILs	P2RY8
TILs	EVI2B
TILs	VAMP5
TILs	KLRK1
TILs	SELL
TILs	MPEG1
TILs	MS4A6A
TILs	ARHGAP15
TILs	MFNG
TILs	GZMK
TILs	SELPLG
TILs	TARP
TILs	GIMAP7
TILs	FAM65B
TILs	INPP5D
TILs	ITGA4
TILs	MZB1
TILs	GPSM3
TILs	STK10
TILs	CLEC2D
TILs	IL16
TILs	NLRC3
TILs	GIMAP5
TILs	GIMAP4
TILs	IFFO1
TILs	CFH
TILs	PVRIG
TILs	CFHR1

## Sheet: Table S3
Supplementary Table 3: List of 2407 dysregulated mRNAs highly expressed in Tregs.
Gene	LogFC	P-Value	False discovery rate (FDR)
LOC101928152	3303.05	1.93e-181	3.84e-177
TIGIT	3252.09	3.32e-146	3.32e-142
CTLA4	3659.42	1.1e-132	7.31e-129
ICOS	5742.16	1.83e-108	9.16e-105
ZC3H12D	5771.98	3.21e-106	1.28e-102
RTKN2	455.157	7.14e-104	2.38e-100
HPGD	1407.69	1.09e-99	3.11e-96
KAT2B	2843.37	3.63e-99	9.07e-96
LAYN	271.919	2.99e-92	6.64e-89
CPE	654.508	1.53e-89	3.05e-86
PHTF2	1010.06	8.29e-88	1.51e-84
SLC14A1	258.065	2.83e-87	4.71e-84
CCNG1	5053.22	7.32e-87	1.12e-83
HYKK	143.103	7.87e-85	1.12e-81
SLC8A1-AS1	565.461	3.21e-82	4.28e-79
STAM	2452.61	4.98e-82	6.22e-79
CCR8	310.907	1.84e-80	2.16e-77
GATA3	2698.44	4.95e-73	5.5e-70
TRAC	8299.18	1.18e-72	1.24e-69
CD28	1011.41	1.81e-72	1.8e-69
TAB2	1632.35	5.23e-71	4.98e-68
MGC40069	209.066	9.28e-71	8.42e-68
BDH2	461.402	4.56e-70	3.96e-67
HLF	1269.58	8.13e-69	6.76e-66
FBXL16	293.287	9.9e-69	7.91e-66
TRAT1	2125.79	2.47e-68	1.89e-65
VSIG1	211.734	7.76e-68	5.74e-65
MAL	4125.35	2.29e-66	1.63e-63
CCR4	307.177	3.12e-66	2.15e-63
IKZF2	908.287	3.97e-66	2.64e-63
FAM110C	219.712	5.7e-64	3.67e-61
LAIR2	3070.77	1.95e-63	1.21e-60
INPP4B	264.154	3.38e-63	2.05e-60
SOCS2	1193.05	5.15e-63	3.02e-60
PARPBP	257.429	8.62e-63	4.92e-60
PTPRR	72.7574	3.86e-62	2.14e-59
AR	164.189	5.79e-62	3.13e-59
CEACAM1	319.557	6.77e-62	3.56e-59
NDFIP2	1658.6	1.8e-61	9.24e-59
DR1	657.902	8.53e-61	4.26e-58
TRAV8-3	233.38	1.46e-60	7.09e-58
CLDND1	1641.94	1.9e-60	9.04e-58
PMCH	7356.58	2.77e-60	1.28e-57
ITM2A	3213.47	3.42e-60	1.55e-57
FAM126A	671.085	2.77e-59	1.23e-56
CDKN2A	206.787	5.89e-58	2.56e-55
LRP4	206.644	1.44e-57	6.11e-55
CDKN1B	4939.88	3.21e-56	1.34e-53
TWIST1	2629.77	4.47e-56	1.82e-53
PRNP	3924.04	2.15e-55	8.6e-53
ADAT2	274.704	2.69e-55	1.05e-52
CASK	226.89	1.08e-53	4.15e-51
PMCHL1	175.791	1.45e-53	5.47e-51
SLC16A1	583.172	2.08e-53	7.7e-51
HAUS3	1280.98	2.91e-53	1.05e-50
RBMS3	31.1998	6.48e-53	2.31e-50
EED	1563.67	6.99e-53	2.45e-50
UXS1	1372.91	8.38e-53	2.88e-50
CPOX	2807.76	1.15e-51	3.89e-49
REXO2	764.611	1.46e-51	4.86e-49
NRN1	225.764	8.76e-51	2.87e-48
PFDN4	498.947	1.03e-50	3.33e-48
LOC100996579	118.755	1.45e-50	4.59e-48
HMCN1	48.638	1.49e-49	4.65e-47
MTX3	434.59	1.88e-49	5.77e-47
MLLT3	495.101	6.7e-49	2.03e-46
ZMAT3	795.641	5.16e-48	1.54e-45
IKZF4	483.789	1.19e-47	3.51e-45
PTTG1	2923.51	1.26e-47	3.64e-45
CD3D	8286.62	5.31e-47	1.52e-44
RAP1A	1213.97	2.29e-46	6.45e-44
TMEM14A	1160.42	3.8e-46	1.05e-43
SEC31B	456.545	9.78e-46	2.67e-43
ATAD1	471.452	1.68e-45	4.55e-43
RANBP9	931.408	2.29e-45	6.07e-43
CNIH1	1435.57	2.31e-45	6.07e-43
CES4A	206.562	1.32e-44	3.42e-42
GADD45A	4362.85	1.42e-44	3.65e-42
RCHY1	378.143	2.39e-44	6.03e-42
OLAH	256.463	2.48e-44	6.2e-42
EXOC6B	79.323	3.54e-44	8.72e-42
CBFB	1507.18	4.89e-44	1.19e-41
PLN	723.577	5.22e-44	1.25e-41
LINC00920	93.9799	8.72e-44	2.07e-41
BTG3	887.62	8.96e-44	2.1e-41
ERGIC2	508.661	1.49e-43	3.47e-41
YME1L1	1172.08	1.65e-43	3.75e-41
AGMAT	217.882	1.65e-43	3.75e-41
STT3B	2936.82	8.51e-43	1.91e-40
GOLGA8A	3102.86	1.26e-42	2.8e-40
RPS27L	1875.61	6.4e-42	1.4e-39
DGKE	418.973	1.03e-41	2.24e-39
FAS	1920.36	6.06e-41	1.3e-38
TRIM59	533.091	1.75e-40	3.72e-38
COX7A2	4453.25	1.87e-40	3.94e-38
HPRT1	926.636	2.77e-40	5.76e-38
GPR19	255.12	4.62e-40	9.51e-38
LMCD1	57.0313	6.98e-40	1.42e-37
HINT1	4015.84	1.99e-39	4.01e-37
TCRBV12S3	188.112	2.39e-39	4.77e-37
PCED1B	1626.06	2.61e-39	5.16e-37
CD2	5270.03	4.14e-39	8.11e-37
PKIA	743.922	5.34e-39	1.04e-36
RGCC	3132.26	6.68e-39	1.28e-36
AP3M2	464.279	7.53e-39	1.43e-36
CCDC141	216.171	1.89e-38	3.55e-36
SERPINE2	287.242	4.77e-38	8.9e-36
LDHB	7713.9	7.12e-38	1.32e-35
FBLN7	230.821	1.21e-37	2.22e-35
ITK	4845.1	1.55e-37	2.82e-35
TMPRSS3	191.929	2.62e-37	4.71e-35
CYTIP	4938.5	3.8e-37	6.78e-35
KIAA1671	195.98	4.48e-37	7.92e-35
MAGEH1	484.915	5.26e-36	9.22e-34
BIRC3	3608.71	5.77e-36	1e-33
SIM1	86.3689	8.41e-36	1.45e-33
RP6-24A23.7	119.53	1.04e-35	1.77e-33
PCDH8	60.7359	3.22e-35	5.45e-33
MRPL33	1488.71	3.31e-35	5.55e-33
KLHL2	1447.2	4.78e-35	7.96e-33
HILPDA	2975.89	6.08e-35	1e-32
TRIM22	3942.1	7.33e-35	1.2e-32
LOC154761	852.494	7.99e-35	1.3e-32
KCNK1	118.922	1.15e-34	1.86e-32
LOC100505501	354.809	1.45e-34	2.31e-32
IL2RB	5299.48	1.94e-34	3.08e-32
UQCRB	2907.22	3.93e-34	6.18e-32
LRRC32	1807.23	4.82e-34	7.52e-32
CHURC1	978.108	4.88e-34	7.55e-32
ACP6	97.8129	6.29e-34	9.66e-32
SIRPG	432.45	7.02e-34	1.07e-31
EIF3M	1267.06	7.21e-34	1.09e-31
DUSP4	3031.24	7.52e-34	1.13e-31
SNX5	819.688	1.04e-33	1.55e-31
PTGER2	1746.07	3.96e-33	5.85e-31
IVNS1ABP	1192.44	4.04e-33	5.93e-31
DNAJC12	109.037	4.2e-33	6.12e-31
HKDC1	39.7744	4.58e-33	6.63e-31
PRKCI	286.19	8.2e-33	1.18e-30
AEBP2	439.01	9.63e-33	1.37e-30
TMEM65	365.17	9.74e-33	1.38e-30
UGP2	1659.41	1.12e-32	1.57e-30
OLA1	858.83	1.18e-32	1.65e-30
OCIAD2	1663.03	1.6e-32	2.21e-30
TFRC	2777.37	1.64e-32	2.26e-30
ARL5B	2249.69	2.16e-32	2.96e-30
JAKMIP1	537.041	2.71e-32	3.69e-30
PIP5K1B	241.578	3.66e-32	4.94e-30
SUMO1	1029.63	5.09e-32	6.83e-30
ARHGEF12	58.8564	5.38e-32	7.16e-30
PTN	67.5111	5.61e-32	7.43e-30
CACYBP	895.468	9.42e-32	1.24e-29
OIP5-AS1	942.882	1.07e-31	1.39e-29
RLN1	39.8351	3.37e-31	4.37e-29
SERPINB9	2446.56	3.47e-31	4.47e-29
STON1	83.4632	3.94e-31	5.04e-29
FAM122C	55.7409	4.5e-31	5.73e-29
UTS2	348.831	4.7e-31	5.94e-29
LOC100506498	69.9175	5.1e-31	6.4e-29
MDFIC	2311.79	5.13e-31	6.4e-29
OPTN	1406.39	9.23e-31	1.14e-28
THOC7	1437.05	9.94e-31	1.22e-28
IMPA1	1275.06	1.01e-30	1.24e-28
SMC4	743.177	1.03e-30	1.26e-28
PHF6	772.197	2.41e-30	2.92e-28
SMAP1	1250.94	3.1e-30	3.73e-28
ACTG2	71.963	4.28e-30	5.12e-28
ANKRD10	688.482	5.66e-30	6.73e-28
RAB11FIP1	1449.17	6.44e-30	7.61e-28
NDUFB5	2057.17	6.98e-30	8.2e-28
SOX9	66.1463	1.16e-29	1.35e-27
NFKBIZ	4402.66	1.37e-29	1.59e-27
CYCS	1501.86	1.97e-29	2.27e-27
MIB1	1027.82	3.01e-29	3.45e-27
GADD45G	844.353	3.1e-29	3.52e-27
RNF145	941.287	3.11e-29	3.52e-27
G3BP2	1326.41	3.91e-29	4.42e-27
ACTA2	252.903	3.95e-29	4.43e-27
FAM162A	1030.89	8.72e-29	9.73e-27
LOC101927482	1053.18	9.29e-29	1.03e-26
LOC286052	837.008	9.98e-29	1.1e-26
LCK	3226.16	1.21e-28	1.33e-26
CUTA	2312.04	1.77e-28	1.93e-26
FAM122B	643.716	1.91e-28	2.07e-26
GNG8	486.488	2.35e-28	2.53e-26
HTATSF1	841.776	2.64e-28	2.83e-26
TBCA	3161.61	2.8e-28	2.99e-26
RBPMS	117.054	2.87e-28	3.05e-26
HPCAL4	56.7602	3.45e-28	3.65e-26
IL2RA	3245.58	4.08e-28	4.29e-26
DARS	1579.17	4.67e-28	4.88e-26
PYHIN1	929.969	7.59e-28	7.89e-26
LOXL1-AS1	91.7574	9.43e-28	9.76e-26
SLC35F3	159.946	9.77e-28	1.01e-25
ZNF101	920.907	1.17e-27	1.2e-25
LMAN1	617.384	1.32e-27	1.34e-25
RCBTB1	169.163	1.35e-27	1.37e-25
ARL6IP5	4084.52	1.67e-27	1.68e-25
LRBA	581.45	2.07e-27	2.08e-25
AIM1	1843.21	2.26e-27	2.26e-25
TNFAIP3	4552.68	3.31e-27	3.29e-25
PVRL3	88.3774	3.66e-27	3.62e-25
THUMPD2	383.65	4.15e-27	4.08e-25
SUMO4	1613.8	1.06e-26	1.04e-24
AMMECR1	179.55	1.19e-26	1.16e-24
COPS8	215.55	1.29e-26	1.25e-24
GPR171	4778.96	1.51e-26	1.45e-24
NAE1	1356.66	2e-26	1.92e-24
PMPCB	623.491	2.32e-26	2.21e-24
CD96	777.795	2.5e-26	2.37e-24
LRFN3	46.2419	2.65e-26	2.51e-24
ASUN	966.392	3.91e-26	3.69e-24
TBC1D4	2700.64	3.95e-26	3.7e-24
SRP9	3847.59	4.16e-26	3.88e-24
LOC101929512	20.6154	4.49e-26	4.17e-24
HBS1L	234.911	4.76e-26	4.4e-24
GRPEL2	280.591	9.49e-26	8.74e-24
U2SURP	337.168	1.08e-25	9.85e-24
CAPN2	1886.45	1.34e-25	1.22e-23
TRAF3IP3	1335.15	1.58e-25	1.43e-23
RPS6KA5	433.058	2.03e-25	1.83e-23
VAPA	663.358	2.7e-25	2.43e-23
LINC00476	86.243	2.81e-25	2.52e-23
PDE9A	89.3549	3e-25	2.67e-23
EIF2A	1833.24	3.24e-25	2.88e-23
LINC01096	16.8749	3.65e-25	3.22e-23
FAM84B	223.444	3.98e-25	3.51e-23
PCAT19	252.783	5.42e-25	4.74e-23
MRPL42	318.879	5.68e-25	4.95e-23
CPEB2	500.97	5.89e-25	5.11e-23
RYR1	203.29	6.57e-25	5.68e-23
POLR1D	721.329	6.9e-25	5.94e-23
EIF2S2	958.61	1e-24	8.58e-23
FZD6	189.306	1.01e-24	8.64e-23
PERP	240.772	1.15e-24	9.77e-23
NUP37	320.297	1.3e-24	1.1e-22
VEZT	304.239	1.46e-24	1.23e-22
CCT8	1342.49	1.71e-24	1.44e-22
NPDC1	505.313	2.19e-24	1.83e-22
ABHD3	1100.75	2.67e-24	2.22e-22
NGFRAP1	2224.62	2.77e-24	2.29e-22
KIF2A	669.898	2.78e-24	2.3e-22
SIT1	648.555	2.83e-24	2.33e-22
C5orf30	379.504	2.91e-24	2.39e-22
DNAJA2	638.366	3.34e-24	2.72e-22
TRAK2	602.243	3.79e-24	3.07e-22
ENOPH1	1305.97	3.79e-24	3.07e-22
CEP57	508.916	5.34e-24	4.3e-22
LOC101928370	112.4	5.46e-24	4.38e-22
PMAIP1	3403.47	6.24e-24	4.98e-22
SFXN1	635.078	6.7e-24	5.33e-22
C14orf166	2838.56	8e-24	6.34e-22
SELK	2273.96	9.28e-24	7.33e-22
PHLDA1	2286.27	1.13e-23	8.89e-22
SKP1	1803.35	1.21e-23	9.5e-22
EGR4	176.716	1.41e-23	1.1e-21
OBFC1	298.665	1.45e-23	1.13e-21
SOD1	3180.07	1.77e-23	1.37e-21
C3orf17	419.114	1.98e-23	1.53e-21
SRGN	4709.2	2.19e-23	1.68e-21
PTHLH	25.7163	2.36e-23	1.8e-21
CD69	6912.58	2.46e-23	1.88e-21
DEGS1	1307.22	2.6e-23	1.97e-21
DUSP16	445.18	4.01e-23	3.03e-21
FGF20	51.6761	4.57e-23	3.45e-21
TM2D1	240.865	4.72e-23	3.54e-21
CCNC	541.312	5.52e-23	4.13e-21
GSKIP	974.955	5.95e-23	4.43e-21
PDCD10	2398.7	6.25e-23	4.64e-21
WWP1	724.259	6.55e-23	4.84e-21
PGK1	1455.07	6.98e-23	5.15e-21
LDOC1	183.741	8.62e-23	6.33e-21
GTSF1	185.212	1.04e-22	7.6e-21
LGALS3	3076.15	1.27e-22	9.29e-21
HSP90AA1	4736.56	1.4e-22	1.02e-20
MTO1	290.368	1.59e-22	1.15e-20
LSM8	226.978	1.62e-22	1.17e-20
ORC2	215.042	1.65e-22	1.18e-20
TTC39C	749.977	2.02e-22	1.45e-20
CENPC	355.905	2.39e-22	1.7e-20
STAMBPL1	602.9	4.74e-22	3.37e-20
SOCS4	239.444	5.48e-22	3.88e-20
RECQL	632.747	5.76e-22	4.07e-20
ZNF831	225.833	5.79e-22	4.07e-20
CADM1	69.8251	6.15e-22	4.31e-20
CHORDC1	488.795	6.54e-22	4.57e-20
CCDC14	198.008	7.51e-22	5.23e-20
LINS	336.91	7.56e-22	5.25e-20
LTB	3479.94	8.71e-22	6.02e-20
IQGAP2	649.407	1.1e-21	7.57e-20
IRAK1BP1	37.0538	1.14e-21	7.84e-20
GNPTAB	630.642	1.5e-21	1.03e-19
TIAM1	767.248	1.54e-21	1.05e-19
UBA2	774.801	1.74e-21	1.18e-19
PEX2	201.58	1.77e-21	1.2e-19
PDZD11	525.842	2.24e-21	1.51e-19
ANP32E	1499.01	2.83e-21	1.9e-19
RNF157-AS1	78.4776	2.91e-21	1.95e-19
LAX1	709.497	3.12e-21	2.09e-19
PBXIP1	715.452	3.27e-21	2.18e-19
CD247	2572.85	3.38e-21	2.24e-19
ACVR1	664.717	4.61e-21	3.05e-19
PPP1CC	2962.02	4.85e-21	3.2e-19
FRMD4B	611.043	5.74e-21	3.77e-19
DIRAS3	52.6209	6.47e-21	4.23e-19
SPAG16	41.2924	6.47e-21	4.23e-19
ACTR3	2161.56	7.15e-21	4.65e-19
ENO1	1836.6	7.27e-21	4.72e-19
SUB1	1754.27	7.46e-21	4.82e-19
COL5A2	42.0947	8.85e-21	5.7e-19
RAB39B	168.133	1.08e-20	6.96e-19
ETS1	2616.3	1.12e-20	7.19e-19
MAPK6	850.228	1.25e-20	7.99e-19
XPOT	659.166	1.54e-20	9.77e-19
GPR55	132.253	1.64e-20	1.04e-18
FAM160B1	300.406	3.46e-20	2.19e-18
LINC01281	63.3389	3.51e-20	2.21e-18
PSIP1	661.699	3.53e-20	2.22e-18
VAMP4	543.743	3.56e-20	2.23e-18
PABPC3	5502.16	3.67e-20	2.29e-18
PTPN22	746.601	3.75e-20	2.33e-18
EIF3A	1090.16	3.83e-20	2.37e-18
TTC37	311.972	5.01e-20	3.09e-18
SSBP1	524.112	5.17e-20	3.19e-18
ZNF529	151.743	5.9e-20	3.62e-18
CD27	1846.24	6.12e-20	3.75e-18
CKS2	2446.99	6.34e-20	3.87e-18
KBTBD3	133.558	6.39e-20	3.89e-18
NUDT5	723.191	7.18e-20	4.36e-18
C11orf73	506.945	7.36e-20	4.46e-18
RTCA	517.682	7.93e-20	4.79e-18
KTN1	1385.2	8.16e-20	4.91e-18
MYC	4276.82	8.24e-20	4.94e-18
EPAS1	723.174	9.07e-20	5.42e-18
GRSF1	356.831	9.29e-20	5.54e-18
HSPB11	560.389	9.89e-20	5.88e-18
SDE2	526.272	1.27e-19	7.51e-18
EIF5A2	94.7323	1.59e-19	9.41e-18
TMA7	5226.71	1.65e-19	9.73e-18
NCOA2	609.099	1.86e-19	1.09e-17
C9orf85	153.154	2.46e-19	1.44e-17
RAD21	1259.62	2.71e-19	1.58e-17
TIPARP	1668.81	2.8e-19	1.63e-17
GTF3C6	1582.42	3.41e-19	1.98e-17
SUN1	185.786	3.68e-19	2.13e-17
NUDT21	486.564	4.26e-19	2.46e-17
AKAP11	598.98	4.29e-19	2.47e-17
ABRACL	1892.82	4.51e-19	2.59e-17
ADTRP	894.302	4.59e-19	2.62e-17
CAMLG	880.13	4.6e-19	2.62e-17
NSMCE2	325.994	5.34e-19	3.04e-17
ACYP1	416.845	5.82e-19	3.3e-17
TNFAIP8	1807.98	6.86e-19	3.88e-17
NDUFV2	1708.61	7.08e-19	4e-17
UTP18	483.822	7.5e-19	4.22e-17
CASP6	320.089	7.66e-19	4.3e-17
CAB39	855.529	8.02e-19	4.48e-17
ODC1	4220.59	8.15e-19	4.55e-17
CAND1	140.731	9.52e-19	5.29e-17
TMED5	412.909	9.83e-19	5.46e-17
PCYOX1L	484.022	1.09e-18	6.05e-17
KDM5B	210.39	1.12e-18	6.17e-17
VDAC1	706.437	1.7e-18	9.33e-17
TMX4	611.487	2.18e-18	1.2e-16
TMEM59	1018.62	2.31e-18	1.26e-16
RPL7	6195.63	2.34e-18	1.28e-16
CCDC53	746.984	2.44e-18	1.33e-16
TMEM237	53.0386	2.45e-18	1.33e-16
MTHFD2	1144.19	2.98e-18	1.61e-16
GPR15	644.358	3.45e-18	1.86e-16
CA6	64.8434	3.75e-18	2.02e-16
FAM122A	81.6191	3.95e-18	2.12e-16
PSMG2	1670.34	4.39e-18	2.35e-16
FOXA1	16.9767	5.17e-18	2.76e-16
LYPLA1	1085.42	5.99e-18	3.19e-16
DCUN1D5	269.146	6.62e-18	3.52e-16
PIM1	1162.93	6.85e-18	3.63e-16
SYT6	33.2683	8.12e-18	4.29e-16
KARS	2352.15	8.38e-18	4.42e-16
PDE12	194.879	8.48e-18	4.46e-16
ARL6IP6	453.409	9.56e-18	5.01e-16
STAMBP	166.295	1.06e-17	5.52e-16
TSPAN5	212.953	1.24e-17	6.48e-16
DMRT2	124.702	1.27e-17	6.62e-16
BCKDHB	73.6233	1.43e-17	7.39e-16
MORC2	216.158	1.43e-17	7.39e-16
RRM1	824.153	1.49e-17	7.68e-16
MCTS1	228.821	1.6e-17	8.21e-16
MEX3C	350.734	1.95e-17	9.97e-16
ELK3	449.344	2.08e-17	1.06e-15
CCND2	1473.43	2.16e-17	1.1e-15
ADD3	2762.7	2.21e-17	1.12e-15
CISH	1015.88	2.45e-17	1.24e-15
F5	1211.97	2.78e-17	1.4e-15
CORO1B	474.642	2.88e-17	1.45e-15
NDC80	478.051	3.13e-17	1.57e-15
TMEM123	3147.23	3.27e-17	1.64e-15
HTATIP2	293.803	3.76e-17	1.88e-15
LDHA	5655.69	3.84e-17	1.91e-15
SERINC1	1920.89	4.02e-17	2e-15
EGR3	3413.62	4.1e-17	2.03e-15
ZNF330	359.459	4.68e-17	2.31e-15
IL32	4936.49	4.8e-17	2.37e-15
TMEM173	762.413	4.99e-17	2.45e-15
USMG5	3122.07	5.45e-17	2.68e-15
PTPN11	298.919	5.54e-17	2.71e-15
DPM1	1669.32	6.03e-17	2.94e-15
RBM7	358.745	6.44e-17	3.14e-15
NEIL3	112.542	7.82e-17	3.8e-15
CENPF	123.009	8.4e-17	4.07e-15
ACTN3	23.0231	8.41e-17	4.07e-15
PRKCQ	755.886	8.46e-17	4.08e-15
RGS1	2772.4	8.97e-17	4.31e-15
FGFR1OP2	231.166	9.22e-17	4.43e-15
BAG2	76.63	9.47e-17	4.53e-15
NUP54	247.093	9.57e-17	4.57e-15
PLEKHG4	105.835	1.08e-16	5.14e-15
MINA	307.144	1.08e-16	5.16e-15
RASGRP1	3037.62	1.11e-16	5.26e-15
LOC100289098	119.251	1.22e-16	5.75e-15
MYL12B	2966.67	1.37e-16	6.48e-15
MRPL57	462.216	1.4e-16	6.57e-15
CHRNA6	91.5187	1.44e-16	6.78e-15
INSIG1	2348.25	1.61e-16	7.55e-15
NAMPT	3526.91	1.61e-16	7.55e-15
CSNK1A1	294.765	1.72e-16	8.03e-15
FANK1	507.035	1.74e-16	8.11e-15
PTGS2	2867.01	1.75e-16	8.13e-15
TP53TG1	148.301	1.78e-16	8.23e-15
PPA2	276.606	1.89e-16	8.72e-15
GFI1	526.346	1.99e-16	9.2e-15
RWDD3	609.086	2.08e-16	9.58e-15
SERBP1	1057.36	2.11e-16	9.69e-15
HIAT1	987.357	2.31e-16	1.06e-14
S1PR4	622.314	2.69e-16	1.23e-14
CRY1	1508.63	2.9e-16	1.32e-14
N4BP2	470.176	2.99e-16	1.36e-14
VIM	2907.9	3.54e-16	1.61e-14
CMPK1	796.01	3.57e-16	1.62e-14
RLN2	63.3866	4.36e-16	1.96e-14
TRIM37	171.216	4.36e-16	1.96e-14
PTCD2	56.8205	4.52e-16	2.03e-14
C1GALT1C1	196.176	6.17e-16	2.76e-14
KBTBD8	1014.26	6.75e-16	3.01e-14
UBASH3A	533.275	1.06e-15	4.73e-14
MMADHC	1955.96	1.16e-15	5.15e-14
CENPK	741.751	1.17e-15	5.21e-14
DDB2	573.401	1.31e-15	5.82e-14
GPA33	196.734	1.53e-15	6.74e-14
RPS4X	6588.21	1.59e-15	6.99e-14
RPL24	5722.49	1.65e-15	7.25e-14
CCDC90B	170.551	1.7e-15	7.47e-14
COX7A2L	1464.8	1.71e-15	7.47e-14
VMA21	219.494	1.99e-15	8.66e-14
CAPRIN1	290.353	2.19e-15	9.51e-14
STK17B	1176.11	2.23e-15	9.7e-14
FOXP3	132.399	2.3e-15	9.96e-14
MDH2	672.443	2.32e-15	1e-13
GTF2A2	293.845	2.35e-15	1.02e-13
MRPL32	1089.39	2.36e-15	1.02e-13
TTC14	452.518	2.5e-15	1.07e-13
TANK	561.529	2.7e-15	1.16e-13
VBP1	1137.16	2.71e-15	1.16e-13
MORC3	811.832	2.73e-15	1.17e-13
ORMDL1	413.696	2.79e-15	1.19e-13
RP11-486G15.2	21.0091	3.44e-15	1.46e-13
B2M	5379.76	3.51e-15	1.49e-13
PHF19	390.611	3.95e-15	1.67e-13
SF3B6	714.249	4.04e-15	1.7e-13
NDUFA5	440.315	4.22e-15	1.78e-13
CCDC15	34.1255	4.27e-15	1.79e-13
IPP	38.6704	4.46e-15	1.87e-13
CRISP3	126.001	4.54e-15	1.9e-13
HMGN4	1208.48	4.67e-15	1.95e-13
NDUFB8	818.124	5.02e-15	2.09e-13
DNM3	23.4392	5.06e-15	2.11e-13
NAP1L2	151.447	5.48e-15	2.27e-13
NDFIP1	869.088	5.79e-15	2.4e-13
CDCA7	397.599	6.02e-15	2.49e-13
PCED1B-AS1	252.115	6.27e-15	2.59e-13
ATPAF1	277.555	8.03e-15	3.31e-13
TGDS	179.647	8.17e-15	3.36e-13
IER5	2796.53	8.23e-15	3.38e-13
SAMHD1	1666.27	8.27e-15	3.38e-13
PPP1R2P9	92.7691	1.01e-14	4.11e-13
UBR5	328.174	1.08e-14	4.41e-13
RNF6	317.826	1.14e-14	4.63e-13
DLEU1	207.487	1.19e-14	4.82e-13
SEC24A	347.516	1.28e-14	5.17e-13
SKAP1	1200.68	1.3e-14	5.24e-13
LSM11	41.7932	1.32e-14	5.33e-13
FBLN5	136.274	1.42e-14	5.73e-13
TUSC3	12.6843	1.45e-14	5.83e-13
MICU2	891.465	1.46e-14	5.85e-13
LINC-PINT	902.458	1.47e-14	5.88e-13
TGFBR1	422.14	1.55e-14	6.18e-13
RPS25	5707.02	1.62e-14	6.45e-13
UBA3	950.643	1.67e-14	6.64e-13
HIGD1A	860.006	1.71e-14	6.77e-13
BRS3	31.3163	1.76e-14	6.98e-13
IMMP2L	53.5597	1.9e-14	7.53e-13
LAPTM4B	1098.25	1.95e-14	7.68e-13
RNF11	1076.6	2.07e-14	8.14e-13
TRIM32	46.1065	2.56e-14	1e-12
LRRC40	250.598	2.62e-14	1.03e-12
KPNA2	1719.85	2.92e-14	1.14e-12
COX17	251.206	3.2e-14	1.25e-12
C9orf41	161.428	3.4e-14	1.32e-12
ANKRD10-IT1	789.333	3.46e-14	1.34e-12
RNF19A	1126.61	3.46e-14	1.34e-12
LOC102723864	23.744	3.49e-14	1.35e-12
ZBTB11	302.047	3.62e-14	1.4e-12
TSTA3	303.058	3.76e-14	1.45e-12
AP3S1	1275.66	4.02e-14	1.55e-12
CLNK	67.0279	4.17e-14	1.6e-12
TTLL7	42.4675	4.17e-14	1.6e-12
TMEM245	242.451	4.31e-14	1.65e-12
SOS1	585.165	4.4e-14	1.68e-12
NSA2	2593.01	4.49e-14	1.71e-12
RINT1	291.801	4.54e-14	1.73e-12
USP1	837.711	4.56e-14	1.73e-12
HSPD1	1180.61	4.73e-14	1.79e-12
LPAR5	117.122	5.35e-14	2.02e-12
CAMK4	459.445	5.48e-14	2.07e-12
PSMC2	591.002	6.1e-14	2.29e-12
C12orf66	95.5037	6.3e-14	2.36e-12
ICAM2	877.668	6.37e-14	2.39e-12
NPM1	3440.54	6.6e-14	2.47e-12
DSTN	608.365	7.63e-14	2.85e-12
WDR82	1764.01	7.75e-14	2.89e-12
NR4A3	1463.01	7.84e-14	2.92e-12
WHSC1L1	321.419	8.01e-14	2.97e-12
PSMA5	514.344	8.39e-14	3.11e-12
TOR1AIP1	234.747	8.76e-14	3.24e-12
EVI2A	2518.14	9.25e-14	3.41e-12
GDPD1	33.594	9.26e-14	3.41e-12
MTR	386.156	9.69e-14	3.56e-12
TOMM20	1472.16	1.07e-13	3.92e-12
EDRF1	93.7939	1.11e-13	4.06e-12
PPP1R2	539.061	1.13e-13	4.12e-12
CCNB2	155.707	1.21e-13	4.41e-12
PSMA2	912.411	1.22e-13	4.46e-12
DNAJC2	297.498	1.33e-13	4.85e-12
TXNL1	465.139	1.4e-13	5.09e-12
DIS3	147.379	1.43e-13	5.2e-12
IFITM1	4254.12	1.58e-13	5.72e-12
FHIT	97.4318	1.64e-13	5.94e-12
MRI1	326.338	2.07e-13	7.46e-12
MBD2	379.79	2.08e-13	7.5e-12
CASP8	538.761	2.12e-13	7.61e-12
METTL13	281.543	2.18e-13	7.83e-12
LEPROTL1	1510.89	2.24e-13	8.03e-12
PLCXD2	212.435	2.35e-13	8.39e-12
RP11-111M22.4	20.4223	2.38e-13	8.47e-12
COMMD8	959.797	2.49e-13	8.87e-12
MAGI1	16.8938	2.5e-13	8.88e-12
PRPF4B	449.345	2.78e-13	9.87e-12
VPS26A	521.464	2.8e-13	9.91e-12
H2AFV	462.949	2.82e-13	9.96e-12
CD3G	1826.38	2.85e-13	1.01e-11
LOC101928243	69.066	2.9e-13	1.02e-11
ASPM	186.673	2.97e-13	1.04e-11
ESYT2	459.332	3.26e-13	1.14e-11
NACA	3900.88	3.43e-13	1.2e-11
BCL9	99.0796	3.49e-13	1.22e-11
GOLPH3	1047.33	3.58e-13	1.25e-11
TPRKB	556.467	3.66e-13	1.28e-11
CYLD	499.878	3.81e-13	1.32e-11
CYS1	35.3396	3.92e-13	1.36e-11
EPHX2	108.006	4.63e-13	1.61e-11
FAM104A	520.819	4.66e-13	1.61e-11
GLT8D1	317.772	5.07e-13	1.75e-11
UNC13C	37.2945	5.34e-13	1.84e-11
HOXB3	101.901	5.36e-13	1.84e-11
L2HGDH	18.4714	5.62e-13	1.93e-11
MYO1G	1039.81	5.93e-13	2.03e-11
ANKRA2	483.557	5.95e-13	2.04e-11
C9orf3	39.2928	6.05e-13	2.07e-11
C18orf25	140.379	6.23e-13	2.12e-11
CLHC1	27.7581	6.51e-13	2.21e-11
TMEM126B	296.056	6.67e-13	2.27e-11
MYRIP	30.0027	6.81e-13	2.31e-11
REPS1	159.627	7.37e-13	2.49e-11
C2orf69	660.558	7.67e-13	2.59e-11
VDAC3	807.963	7.69e-13	2.59e-11
ASNSD1	788.875	8.04e-13	2.7e-11
BUB1	57.9238	8.21e-13	2.75e-11
TMEM161B	165.11	8.36e-13	2.8e-11
EID1	1006.98	8.49e-13	2.84e-11
DPP4	484.116	8.66e-13	2.89e-11
POC1B	355.11	9.54e-13	3.18e-11
SUGT1	355.947	1.04e-12	3.47e-11
AK3	670.805	1.06e-12	3.53e-11
BUB3	634.755	1.31e-12	4.34e-11
ODF2L	61.7343	1.37e-12	4.52e-11
SLC39A14	158.978	1.4e-12	4.61e-11
FXR1	273.958	1.42e-12	4.69e-11
NDUFB6	398.253	1.51e-12	4.95e-11
NEK7	1296.64	1.51e-12	4.95e-11
FLT3LG	408.528	1.54e-12	5.04e-11
NDUFB4	815.15	1.56e-12	5.1e-11
PCAT6	29.8498	1.66e-12	5.42e-11
MCM6	684.512	1.82e-12	5.95e-11
ZNF207	312.102	1.84e-12	5.99e-11
RAC2	2317.92	1.85e-12	5.99e-11
TPGS2	124.357	1.85e-12	6.01e-11
COX11	290.652	2.02e-12	6.53e-11
TOB1	1638.73	2.31e-12	7.46e-11
PRKRA	207.626	2.37e-12	7.63e-11
SH3KBP1	886.121	2.71e-12	8.7e-11
VDAC2	1183.69	2.74e-12	8.77e-11
SNX6	787.561	3e-12	9.59e-11
RNF214	170.603	3.16e-12	1.01e-10
AQP3	1624.98	3.23e-12	1.03e-10
SMNDC1	1117.51	3.46e-12	1.1e-10
SLC35G2	60.1219	3.5e-12	1.11e-10
TSPYL4	499.743	3.52e-12	1.12e-10
DCP1B	325.279	4.23e-12	1.34e-10
ACTR6	185.02	4.26e-12	1.35e-10
TYMS	874.045	4.33e-12	1.37e-10
PSMB1	1349.92	4.81e-12	1.52e-10
HMGB2	1764.56	5.19e-12	1.63e-10
LSM5	379.289	5.37e-12	1.69e-10
PPID	464.391	5.43e-12	1.7e-10
PRDX2	393.687	5.57e-12	1.74e-10
OCM2	24.2125	5.64e-12	1.76e-10
MUT	312.555	5.89e-12	1.84e-10
MCC	48.7415	6.74e-12	2.1e-10
CD52	4450.93	7.01e-12	2.18e-10
RPL22L1	2025.78	7.02e-12	2.18e-10
HDHD2	465.92	7.17e-12	2.22e-10
FAM50B	138.109	7.26e-12	2.25e-10
ATP5F1	1371.32	7.37e-12	2.28e-10
HERC4	104.286	7.4e-12	2.28e-10
PAPOLA	506.556	7.43e-12	2.29e-10
STK24	532.272	7.87e-12	2.42e-10
SVIP	327.77	8.04e-12	2.47e-10
MAF	1557.87	8.77e-12	2.69e-10
LOC100130476	46.9146	8.85e-12	2.71e-10
RFPL3S	30.6615	9.04e-12	2.76e-10
OXCT1	624.302	9.05e-12	2.76e-10
ARHGEF6	1750.17	9.66e-12	2.94e-10
MEIG1	28.9976	9.69e-12	2.95e-10
HNRNPR	810.629	9.74e-12	2.96e-10
NDUFA6	602.935	9.79e-12	2.97e-10
C12orf57	1521.48	9.89e-12	3e-10
ATRAID	945.481	1.01e-11	3.06e-10
AIMP1	317.385	1.01e-11	3.06e-10
GPI	1991.49	1.03e-11	3.12e-10
MFF	278.23	1.08e-11	3.26e-10
RFC5	199.302	1.1e-11	3.32e-10
CEP128	42.9707	1.12e-11	3.36e-10
MDM2	150.321	1.14e-11	3.4e-10
UBLCP1	460.6	1.14e-11	3.41e-10
SAMD9	560.455	1.16e-11	3.45e-10
ZNHIT3	440.37	1.16e-11	3.45e-10
EIF3E	1903.48	1.19e-11	3.56e-10
NAP1L4	166.531	1.21e-11	3.6e-10
LINC00493	852.175	1.28e-11	3.8e-10
NOC3L	631.117	1.3e-11	3.85e-10
XRCC5	579.738	1.3e-11	3.86e-10
MZT1	202.845	1.34e-11	3.96e-10
CCDC71L	200.083	1.4e-11	4.13e-10
PRPSAP2	411.503	1.41e-11	4.16e-10
SAMSN1	1474.07	1.41e-11	4.16e-10
ITM2B	3064.54	1.75e-11	5.14e-10
SH2D2A	882.931	1.75e-11	5.14e-10
FXYD1	34.5543	2.1e-11	6.16e-10
RFK	357.103	2.18e-11	6.36e-10
RBCK1	253.752	2.24e-11	6.55e-10
MRPS31	206.078	2.3e-11	6.7e-10
NUDCD2	189.977	2.37e-11	6.89e-10
GTF2H5	108.196	2.4e-11	6.99e-10
RWDD1	374.027	2.42e-11	7.02e-10
INTS8	601.544	2.46e-11	7.13e-10
RPP30	82.2685	2.47e-11	7.16e-10
ISCA1	546.901	2.56e-11	7.39e-10
NMD3	504.312	2.66e-11	7.69e-10
PTPRN2	124.162	2.85e-11	8.21e-10
CHN1	172.654	2.85e-11	8.21e-10
USP14	393.977	2.89e-11	8.3e-10
C1D	664.572	2.97e-11	8.52e-10
FAM107B	1984.66	3.26e-11	9.32e-10
CD70	539.149	3.31e-11	9.45e-10
GTF2E2	265.738	3.38e-11	9.65e-10
TXNDC9	322.595	3.47e-11	9.89e-10
LOC100507557	45.5731	3.49e-11	9.94e-10
YIPF5	340.301	3.54e-11	1e-09
MRPS36	466.678	3.57e-11	1.01e-09
COPS2	496.597	3.64e-11	1.03e-09
DCLRE1A	110.137	3.78e-11	1.07e-09
CCDC109B	1182.78	3.89e-11	1.1e-09
SNRPB2	649.619	3.92e-11	1.11e-09
MMD	413.382	3.97e-11	1.12e-09
SLC16A9	48.7927	4e-11	1.12e-09
SPCS1	1696.62	4.06e-11	1.14e-09
LOC100289092	47.2595	4.51e-11	1.27e-09
TMEM126A	639.365	4.52e-11	1.27e-09
TRMT11	434.343	4.63e-11	1.29e-09
ZCCHC9	268.817	5.02e-11	1.4e-09
CLPP	299.846	5.08e-11	1.41e-09
CD3E	893.173	5.39e-11	1.5e-09
SMIM15	780.772	5.52e-11	1.53e-09
HOXB-AS1	117.802	5.57e-11	1.54e-09
PYROXD1	266.614	6.16e-11	1.7e-09
GPBP1	719.652	6.44e-11	1.77e-09
COMMD3	704.791	6.96e-11	1.91e-09
NMT2	518.304	7.64e-11	2.09e-09
R3HDM1	209.14	7.67e-11	2.09e-09
ZNF83	203.435	7.73e-11	2.11e-09
ST8SIA1	59.2729	7.77e-11	2.11e-09
DOCK8	477.458	7.83e-11	2.13e-09
METAP1	338.348	8.26e-11	2.24e-09
DNAJB1	1421.98	8.9e-11	2.41e-09
INTS6	220.875	9.07e-11	2.45e-09
MYB	255.508	9.1e-11	2.46e-09
NLRC3	1212.95	9.46e-11	2.55e-09
CAAP1	234.92	9.52e-11	2.57e-09
TNFRSF25	222.329	1.02e-10	2.74e-09
ZBTB25	472.14	1.1e-10	2.96e-09
TNFRSF4	323.995	1.14e-10	3.07e-09
FRA10AC1	134.511	1.21e-10	3.23e-09
S100A10	1650.91	1.28e-10	3.41e-09
MPLKIP	382.156	1.31e-10	3.5e-09
NAPG	167.071	1.32e-10	3.51e-09
CDK17	548.236	1.32e-10	3.51e-09
COMMD7	301.482	1.34e-10	3.54e-09
FASTKD2	93.9322	1.41e-10	3.74e-09
PAG1	1009.06	1.42e-10	3.74e-09
HOXB2	882.249	1.43e-10	3.78e-09
DPYD	277.072	1.45e-10	3.82e-09
CSAD	78.1158	1.45e-10	3.83e-09
PELI1	1411.1	1.47e-10	3.86e-09
C12orf75	1549.28	1.51e-10	3.97e-09
DCK	1006.52	1.58e-10	4.15e-09
RANBP2	457.597	1.59e-10	4.16e-09
SP4	384.477	1.6e-10	4.19e-09
ARPP19	430.83	1.64e-10	4.28e-09
HNRNPLL	323.209	1.65e-10	4.31e-09
DUSP2	2030.76	1.68e-10	4.36e-09
ABCC10	202.785	1.71e-10	4.44e-09
PTTG3P	148.891	1.72e-10	4.45e-09
TBC1D15	160.828	1.73e-10	4.47e-09
BCAS2	866.658	1.77e-10	4.57e-09
SH2D1A	515.87	1.84e-10	4.76e-09
YTHDF3	383.104	1.87e-10	4.81e-09
RFC3	110.681	1.9e-10	4.89e-09
GPR155	191.976	1.94e-10	4.99e-09
COA6	354.673	1.96e-10	5.04e-09
ZDBF2	203.875	2.04e-10	5.22e-09
BTG1	3194.13	2.05e-10	5.23e-09
THEM4	298.121	2.15e-10	5.48e-09
MRPS21	880.096	2.28e-10	5.81e-09
LY75	892.836	2.33e-10	5.91e-09
PPP1R12A	439.073	2.42e-10	6.15e-09
PPP1CB	1090.37	2.47e-10	6.27e-09
STRAP	645.633	2.52e-10	6.37e-09
DDX46	380.331	2.58e-10	6.52e-09
UBE2V2	205.861	2.73e-10	6.89e-09
UBE2D2	518.258	2.75e-10	6.92e-09
SPTLC1	232.641	2.88e-10	7.25e-09
CMTM6	1020.46	2.94e-10	7.36e-09
ARHGEF3	1807.34	2.98e-10	7.46e-09
PRPF40A	398.151	3.01e-10	7.53e-09
GBP2	2054.02	3.05e-10	7.62e-09
ALDH8A1	65.2296	3.16e-10	7.88e-09
UFL1	192.916	3.32e-10	8.26e-09
TPTE2P6	27.9289	3.33e-10	8.29e-09
PHF10	311.643	3.78e-10	9.35e-09
TMEM121	17.1528	3.82e-10	9.45e-09
LYSMD3	373.603	4.11e-10	1.01e-08
ERO1L	705.099	4.15e-10	1.02e-08
KHDC1	21.5949	4.39e-10	1.08e-08
AP5M1	141.414	4.45e-10	1.09e-08
PSMC6	944.697	4.56e-10	1.12e-08
XPC	305.801	4.92e-10	1.2e-08
PAM	655.411	4.94e-10	1.21e-08
C5orf28	159.193	5.21e-10	1.27e-08
NFKBID	935.715	5.25e-10	1.28e-08
EEF1A1	4525.93	5.29e-10	1.29e-08
POLH	41.0594	5.73e-10	1.39e-08
RFX7	321.195	5.99e-10	1.46e-08
KLHL42	241.73	6.03e-10	1.46e-08
C8orf59	408.19	6.42e-10	1.55e-08
RPL22	3110.78	6.51e-10	1.57e-08
MBD5	49.9578	6.54e-10	1.58e-08
GAPDH	4537.7	6.6e-10	1.59e-08
SMAD2	198.108	6.68e-10	1.61e-08
KDM3A	293.815	6.8e-10	1.64e-08
MSH3	143.09	6.88e-10	1.65e-08
CD5	457.471	7.13e-10	1.71e-08
CXorf40A	580.366	7.38e-10	1.77e-08
KIAA1143	339.859	7.74e-10	1.85e-08
BPGM	322.816	9.04e-10	2.15e-08
BATF	1091.5	9.26e-10	2.2e-08
MEOX1	262.104	9.3e-10	2.21e-08
ALDH18A1	283.724	9.34e-10	2.21e-08
RPL27	4824.52	9.39e-10	2.22e-08
TMEM60	514.024	9.48e-10	2.24e-08
TSPAN31	273.161	9.54e-10	2.25e-08
RAB1A	630.216	9.56e-10	2.25e-08
PDE3B	600.73	9.57e-10	2.25e-08
SCP2	1228.59	1e-09	2.36e-08
COPB1	735.082	1.01e-09	2.38e-08
ICA1	26.2516	1.03e-09	2.4e-08
UBAP2	306.69	1.05e-09	2.46e-08
DBF4	769.865	1.06e-09	2.47e-08
KIAA1551	1228.22	1.12e-09	2.61e-08
RPL31	2870.67	1.14e-09	2.65e-08
MAST4	444.551	1.14e-09	2.66e-08
ILDR2	12.1959	1.18e-09	2.73e-08
RPS27	4102.81	1.21e-09	2.79e-08
TAF2	280.571	1.21e-09	2.79e-08
DDX60	578.345	1.21e-09	2.79e-08
ANKIB1	140.503	1.22e-09	2.81e-08
RAB21	217.108	1.26e-09	2.9e-08
PPA1	2755.72	1.29e-09	2.95e-08
ZNF569	38.4269	1.33e-09	3.04e-08
CXorf40B	545.42	1.35e-09	3.09e-08
KIF3A	374.748	1.46e-09	3.33e-08
PPHLN1	193.714	1.46e-09	3.34e-08
DUT	1035.25	1.47e-09	3.34e-08
SNRNP27	343.538	1.51e-09	3.42e-08
NOP58	1929.02	1.51e-09	3.43e-08
PSMD6	375.032	1.63e-09	3.69e-08
LOC101929224	12.2256	1.74e-09	3.93e-08
PPP2R3C	153.674	1.89e-09	4.27e-08
EXOC1	466.372	1.89e-09	4.27e-08
WHSC1	105.416	1.92e-09	4.32e-08
GTPBP8	139.704	1.94e-09	4.37e-08
PCNA	1854.77	1.95e-09	4.38e-08
RPL26L1	460.382	2.01e-09	4.52e-08
FXYD5	1955.87	2.08e-09	4.67e-08
COX5A	1177.12	2.25e-09	5.02e-08
UBE2N	662.938	2.25e-09	5.03e-08
HLA-A	4187.55	2.29e-09	5.11e-08
SUCLG2	685.912	2.3e-09	5.12e-08
TSPAN18	74.1375	2.44e-09	5.44e-08
LOC728730	44.5256	2.45e-09	5.44e-08
RCN2	435.702	2.45e-09	5.44e-08
TMCO1	294.991	2.46e-09	5.46e-08
CYB5B	127.204	2.56e-09	5.67e-08
ZC3H14	96.7535	2.58e-09	5.7e-08
INPP5F	508.822	2.64e-09	5.85e-08
SEC24B	432.273	2.66e-09	5.88e-08
EXOC8	345.408	2.68e-09	5.9e-08
ARL6	15.4125	2.74e-09	6.04e-08
REEP3	481.177	2.81e-09	6.16e-08
SLC35B3	134.093	2.85e-09	6.25e-08
TMEM14B	677.91	2.89e-09	6.32e-08
PRPF39	494.038	2.94e-09	6.43e-08
ZFYVE20	71.3238	3.01e-09	6.56e-08
ZDHHC23	235.311	3.01e-09	6.56e-08
MIAT	998.088	3.08e-09	6.69e-08
FAM120A	352.892	3.12e-09	6.77e-08
PDS5A	253.845	3.31e-09	7.18e-08
AHCYL2	77.653	3.35e-09	7.24e-08
APOLD1	55.971	3.42e-09	7.39e-08
LOC102606465	192.717	3.56e-09	7.67e-08
AURKB	113.166	3.66e-09	7.88e-08
ITGB3BP	395.343	3.67e-09	7.9e-08
GLMN	209.797	3.68e-09	7.9e-08
NIPSNAP1	155.696	3.73e-09	7.99e-08
ANXA7	744.353	3.87e-09	8.27e-08
LRPPRC	298.309	3.87e-09	8.27e-08
ZBED2	2008.08	3.89e-09	8.31e-08
RPL12	3883.94	3.98e-09	8.46e-08
URI1	164.845	3.98e-09	8.46e-08
TBC1D19	50.162	4e-09	8.52e-08
MYH10	67.9111	4.17e-09	8.84e-08
BTF3	2117.13	4.2e-09	8.9e-08
VPS54	400.721	4.22e-09	8.95e-08
ALG13	303.151	4.26e-09	9.02e-08
ZRANB2	823.291	4.34e-09	9.15e-08
ZFP36L1	803.047	4.4e-09	9.29e-08
GPALPP1	90.6103	4.56e-09	9.61e-08
MSMO1	972.245	4.62e-09	9.71e-08
COX7C	2161.27	4.62e-09	9.71e-08
PABPC1	2751.92	5.3e-09	1.11e-07
SRSF11	779.226	5.38e-09	1.13e-07
TMEM263	591.291	5.39e-09	1.13e-07
TAC1	22.7413	5.58e-09	1.16e-07
SELL	3372.45	5.7e-09	1.19e-07
NFATC2IP	228.33	5.78e-09	1.2e-07
FAM69A	450.037	5.89e-09	1.22e-07
TOP2A	400.56	6.06e-09	1.26e-07
RPL39	5226.99	6.09e-09	1.26e-07
TRPC1	115.215	6.29e-09	1.3e-07
C1orf112	63.1547	6.6e-09	1.36e-07
LAMTOR5-AS1	16.154	6.73e-09	1.39e-07
ATP5L	1647.27	6.94e-09	1.43e-07
H2AFZ	2237.59	7.18e-09	1.48e-07
RNF125	820.616	7.36e-09	1.51e-07
SGTB	560.379	7.54e-09	1.55e-07
TTF2	122.226	7.61e-09	1.56e-07
ZC3H6	63.4148	7.69e-09	1.57e-07
ERLEC1	219.51	7.9e-09	1.61e-07
C1orf50	130.838	8.02e-09	1.64e-07
ANKRD26	26.2271	8.03e-09	1.64e-07
EGR1	1814.69	8.06e-09	1.64e-07
MYEOV2	274.528	8.08e-09	1.64e-07
ANKRD37	282.916	8.37e-09	1.7e-07
AASDHPPT	200.675	8.53e-09	1.73e-07
ATF2	143.409	8.53e-09	1.73e-07
LOC257396	15.9954	8.82e-09	1.78e-07
ALDOC	426.4	8.85e-09	1.79e-07
ZFP69B	27.3437	8.86e-09	1.79e-07
ACVR1C	26.3827	9.31e-09	1.87e-07
SERPINI1	185.547	9.65e-09	1.94e-07
UQCR11	532.789	9.69e-09	1.94e-07
IBTK	208.847	1e-08	2.01e-07
COX1	5461.57	1.02e-08	2.03e-07
IGFBP2	31.9463	1.05e-08	2.1e-07
PRDM1	549.239	1.07e-08	2.12e-07
FBXO22	73.3761	1.07e-08	2.14e-07
ANKRD36	187.952	1.08e-08	2.14e-07
MORF4L2	491.355	1.09e-08	2.15e-07
LYRM1	456.308	1.1e-08	2.18e-07
CEP44	167.511	1.13e-08	2.23e-07
RBM12	394.763	1.17e-08	2.3e-07
RP11-399O19.9	45.3948	1.19e-08	2.35e-07
CSDE1	1062.06	1.2e-08	2.36e-07
SLC1A1	48.5353	1.2e-08	2.37e-07
SMIM19	656.846	1.22e-08	2.4e-07
ISCU	1597.04	1.25e-08	2.45e-07
CD47	620.869	1.25e-08	2.45e-07
ADAM10	728.929	1.27e-08	2.48e-07
HELLS	121.504	1.28e-08	2.5e-07
LYRM7	154.606	1.31e-08	2.55e-07
FANCI	197.491	1.34e-08	2.62e-07
CMC2	557.405	1.36e-08	2.65e-07
BCHE	16.6619	1.42e-08	2.76e-07
POMP	784.149	1.46e-08	2.82e-07
TMEM106C	143.502	1.6e-08	3.09e-07
MTERF3	557.383	1.62e-08	3.12e-07
ICE1	404.933	1.62e-08	3.13e-07
PECR	321.15	1.64e-08	3.15e-07
MAGEA12	29.3211	1.65e-08	3.18e-07
CBLL1	218.912	1.7e-08	3.27e-07
PLS1	60.1002	1.7e-08	3.27e-07
DHX15	1187.04	1.74e-08	3.34e-07
BTAF1	644.008	1.76e-08	3.36e-07
DOCK10	413.837	1.76e-08	3.37e-07
SREK1IP1	175.41	1.77e-08	3.37e-07
XIST	1642.34	1.82e-08	3.48e-07
NDUFB1	897.479	1.83e-08	3.49e-07
CLTC	563.763	1.83e-08	3.49e-07
ENOX1	29.967	1.87e-08	3.56e-07
NAP1L1	1493.84	2.01e-08	3.82e-07
NUPL1	282.569	2.11e-08	3.99e-07
C1orf213	38.3015	2.11e-08	3.99e-07
TRIM66	29.1329	2.15e-08	4.06e-07
KIF5A	27.4303	2.18e-08	4.11e-07
PNMA1	548.148	2.23e-08	4.2e-07
COA5	197.219	2.24e-08	4.21e-07
KLHDC2	635.416	2.25e-08	4.23e-07
CCNG2	407.377	2.27e-08	4.26e-07
LOC101927668	9.04339	2.3e-08	4.31e-07
FKBP3	308.843	2.33e-08	4.37e-07
CMTR2	323.638	2.43e-08	4.54e-07
STOML3	14.8627	2.58e-08	4.8e-07
PDE4D	177.579	2.77e-08	5.15e-07
MEAF6	160.162	2.8e-08	5.2e-07
HNRNPC	753.475	2.9e-08	5.38e-07
LOH12CR1	276.243	2.98e-08	5.52e-07
LOC100506730	15.8361	3.29e-08	6.07e-07
TMTC4	43.9084	3.36e-08	6.19e-07
NSUN6	186.516	3.38e-08	6.22e-07
MITD1	528.11	3.57e-08	6.53e-07
INTS6-AS1	89.043	3.59e-08	6.57e-07
VAMP1	288.831	3.77e-08	6.87e-07
FBN1	12.4072	3.8e-08	6.93e-07
SP100	329.191	3.8e-08	6.93e-07
LOC100129361	165.362	3.83e-08	6.97e-07
WDR26	296.695	3.95e-08	7.18e-07
TXNDC12	607.972	3.97e-08	7.2e-07
CTC-338M12.4	94.67	4e-08	7.25e-07
ABCA12	20.3472	4.02e-08	7.28e-07
POP4	212.342	4.05e-08	7.33e-07
FUNDC1	222.029	4.12e-08	7.43e-07
MAD2L1	327.637	4.3e-08	7.72e-07
RAN	1276.45	4.3e-08	7.72e-07
PLEKHA1	404.001	4.36e-08	7.82e-07
CPSF6	237.363	4.46e-08	7.99e-07
NOA1	282.224	4.72e-08	8.43e-07
SEC23B	318.72	4.74e-08	8.45e-07
RAB8B	763.968	4.9e-08	8.73e-07
SYF2	257.956	5.01e-08	8.92e-07
OTUD7B	39.8464	5.08e-08	9.03e-07
C1orf43	547.199	5.1e-08	9.06e-07
WBP11	219.429	5.36e-08	9.52e-07
CYFIP2	1080.84	5.5e-08	9.74e-07
CRLF3	1004.14	5.72e-08	1.01e-06
SLMO2	313.707	5.87e-08	1.04e-06
RPS23	3821.19	5.94e-08	1.05e-06
UQCRC2	537.234	6.17e-08	1.09e-06
LCP2	427.692	6.28e-08	1.11e-06
CEP83	89.8808	6.28e-08	1.11e-06
KIF14	157.393	6.3e-08	1.11e-06
TPX2	370.644	6.74e-08	1.18e-06
PFKM	146.055	6.98e-08	1.22e-06
TMEM41B	320.392	7.64e-08	1.32e-06
TBC1D32	36.2308	7.83e-08	1.36e-06
NR4A2	2818.45	7.84e-08	1.36e-06
GLS	260.17	8.4e-08	1.45e-06
TM2D3	941.717	8.41e-08	1.45e-06
HDAC9	81.8107	8.51e-08	1.46e-06
POC5	142.947	8.51e-08	1.46e-06
PIGA	323.09	8.6e-08	1.47e-06
PAQR3	101.658	8.63e-08	1.48e-06
PPP2R5C	375.209	8.75e-08	1.5e-06
LPXN	866.47	8.87e-08	1.51e-06
TCF12	131.922	9.03e-08	1.54e-06
TAX1BP1	459.888	9.26e-08	1.57e-06
USP9X	301.018	9.31e-08	1.58e-06
METAP2	287.766	9.75e-08	1.65e-06
RIOK1	436.967	9.75e-08	1.65e-06
CD7	364.601	9.81e-08	1.66e-06
RBL2	1115.26	9.85e-08	1.67e-06
MORF4L1	1109.19	9.9e-08	1.67e-06
CRYZ	594.819	9.91e-08	1.67e-06
IVL	34.7196	9.97e-08	1.68e-06
ARF6	800.518	1.01e-07	1.7e-06
SS18L2	540.839	1.02e-07	1.71e-06
WARS2	53.3796	1.03e-07	1.73e-06
PTGER3	128.772	1.05e-07	1.76e-06
ATF1	244.913	1.06e-07	1.77e-06
TCERG1	217.299	1.16e-07	1.93e-06
ANKRD55	113.651	1.26e-07	2.09e-06
RBM15	206.91	1.28e-07	2.13e-06
FAM161A	11.4713	1.3e-07	2.15e-06
KIAA0907	272.171	1.32e-07	2.19e-06
LCMT1	241.586	1.39e-07	2.28e-06
MRPS33	431.024	1.42e-07	2.35e-06
ATP5H	647.779	1.43e-07	2.35e-06
C4orf48	320.235	1.45e-07	2.39e-06
APBB1IP	373.883	1.46e-07	2.4e-06
ATAD2	173.882	1.47e-07	2.41e-06
PSMA1	1267.55	1.49e-07	2.44e-06
COQ3	96.41	1.49e-07	2.44e-06
C3orf14	116.773	1.53e-07	2.5e-06
PUM1	603.197	1.55e-07	2.53e-06
SARNP	253.386	1.56e-07	2.55e-06
SRP72	358.154	1.57e-07	2.57e-06
LIME1	201.29	1.61e-07	2.62e-06
SARAF	2849.19	1.69e-07	2.75e-06
CBX3	678.224	1.78e-07	2.9e-06
ZC3HAV1L	142.842	1.83e-07	2.98e-06
CPNE3	427.602	1.85e-07	3.01e-06
DNAJB14	338.759	1.9e-07	3.07e-06
DEK	1521.85	1.93e-07	3.12e-06
EIF1AX	583.273	1.98e-07	3.19e-06
MPC2	186.987	1.98e-07	3.2e-06
RPS7	3176.28	2.04e-07	3.28e-06
GCFC2	101.616	2.15e-07	3.44e-06
IFI16	1150.34	2.17e-07	3.48e-06
NDUFAB1	1251.16	2.2e-07	3.52e-06
USP20	166.527	2.2e-07	3.52e-06
KPNA3	274.753	2.31e-07	3.68e-06
TDP1	111.855	2.43e-07	3.87e-06
ZAP70	489.692	2.49e-07	3.95e-06
WDYHV1	170.643	2.53e-07	4.01e-06
MRPL20	238.116	2.55e-07	4.04e-06
C1orf52	227.802	2.57e-07	4.06e-06
BCL11B	683.794	2.62e-07	4.13e-06
IL10RA	1871.94	2.71e-07	4.28e-06
LRRC58	142.282	2.76e-07	4.33e-06
NDUFC1	318.485	2.79e-07	4.37e-06
ICE2	73.2168	2.81e-07	4.41e-06
ATRX	250.255	2.81e-07	4.41e-06
CASC4	212.501	2.92e-07	4.56e-06
CCBL2	432.777	2.94e-07	4.59e-06
GAS2	23.9125	2.95e-07	4.6e-06
STK39	468.276	3.06e-07	4.76e-06
ECHDC2	166.665	3.11e-07	4.83e-06
SFT2D1	238.48	3.14e-07	4.88e-06
RDH10	304.641	3.18e-07	4.93e-06
POLR2K	453.414	3.19e-07	4.94e-06
SF3B1	1170.56	3.22e-07	4.98e-06
SLFN5	614.125	3.28e-07	5.07e-06
CHD1	560.035	3.34e-07	5.16e-06
SYTL2	310.608	3.34e-07	5.16e-06
SH3YL1	276.511	3.43e-07	5.28e-06
ZNF280C	89.0852	3.48e-07	5.36e-06
C9orf135	27.7743	3.6e-07	5.52e-06
YIPF6	139.959	3.65e-07	5.59e-06
C11orf49	87.2955	3.68e-07	5.63e-06
SPATS2L	166.441	3.82e-07	5.82e-06
RHNO1	236.927	3.86e-07	5.88e-06
PLEKHA8P1	84.8012	4.09e-07	6.22e-06
TMF1	144.482	4.14e-07	6.29e-06
UBE2B	271.306	4.29e-07	6.49e-06
RXFP2	8.05579	4.34e-07	6.57e-06
BROX	145.263	4.36e-07	6.6e-06
ARMC1	382.176	4.38e-07	6.62e-06
RPL36	2657.44	4.4e-07	6.65e-06
IL1R1	428.125	4.42e-07	6.67e-06
RPL10A	3492.79	4.48e-07	6.75e-06
MAPKAPK5-AS1	115.319	4.51e-07	6.78e-06
SAT1	2904.28	4.52e-07	6.8e-06
HEBP2	330.322	4.54e-07	6.82e-06
ZC3H7A	317.666	4.64e-07	6.96e-06
LANCL1	190.076	4.76e-07	7.11e-06
DPY30	454.649	4.78e-07	7.13e-06
ABCB10	483.912	4.8e-07	7.16e-06
RSRC2	619.656	5.03e-07	7.47e-06
LONRF2	16.1928	5.12e-07	7.57e-06
TIMM17A	248.359	5.26e-07	7.77e-06
RBM26-AS1	26.8424	5.44e-07	8.03e-06
LSM1	406.304	5.64e-07	8.29e-06
MBNL1	729.489	5.71e-07	8.38e-06
AGL	700.853	5.89e-07	8.63e-06
PDP1	548.651	5.97e-07	8.74e-06
WDR52	24.1097	6.07e-07	8.86e-06
NDUFA4	1232.18	6.29e-07	9.17e-06
AC006129.2	110.876	6.31e-07	9.19e-06
LUC7L2	251.662	6.4e-07	9.31e-06
DENR	193.654	6.47e-07	9.38e-06
ITGB7	761.001	6.59e-07	9.53e-06
PTGER4	1212.05	6.75e-07	9.76e-06
MLLT4	80.1567	6.88e-07	9.91e-06
LAMTOR5	685.974	6.92e-07	9.97e-06
ZSCAN9	41.4496	7.18e-07	1.03e-05
TEAD1	9.44653	7.19e-07	1.03e-05
HSPH1	622.137	7.55e-07	1.09e-05
RSL24D1	1159.19	7.56e-07	1.09e-05
PRKACB	609.982	7.78e-07	1.11e-05
NMRK1	248.883	7.83e-07	1.12e-05
MOSPD1	250.075	8.17e-07	1.16e-05
C11orf1	110.912	8.28e-07	1.18e-05
ERAP1	124.553	8.33e-07	1.18e-05
HMGCS1	520.668	8.53e-07	1.21e-05
CFLAR	378.5	8.64e-07	1.22e-05
JOSD1	757.775	8.77e-07	1.24e-05
ANAPC10	119.931	8.82e-07	1.25e-05
LINC01420	316.229	8.96e-07	1.26e-05
ARL4C	1255.96	8.96e-07	1.26e-05
COX16	484.234	9.08e-07	1.28e-05
MED4	245.502	9.12e-07	1.28e-05
GJB6	209.494	9.21e-07	1.29e-05
RNF34	143.35	9.25e-07	1.29e-05
TAF13	338.623	9.29e-07	1.3e-05
HSPA14	145.163	9.73e-07	1.36e-05
SLTM	683.61	9.73e-07	1.36e-05
MCF2L-AS1	22.2492	1.03e-06	1.42e-05
BOLA3	752.584	1.04e-06	1.44e-05
ADSL	571.74	1.04e-06	1.44e-05
RAD23B	292.727	1.06e-06	1.45e-05
SLC26A4	115.74	1.07e-06	1.47e-05
SERPINA7	10.3687	1.1e-06	1.5e-05
ANKRD34A	15.839	1.13e-06	1.54e-05
CAPZA1	1049.14	1.18e-06	1.61e-05
CREB3L2	115.009	1.2e-06	1.63e-05
SELPLG	588.212	1.22e-06	1.66e-05
GOLGA2P5	40.2145	1.24e-06	1.68e-05
SUSD3	71.2117	1.26e-06	1.71e-05
NUF2	245.112	1.27e-06	1.72e-05
SNRPA1	426.88	1.29e-06	1.74e-05
GTF3A	1463.83	1.29e-06	1.74e-05
DYNLT3	760.933	1.29e-06	1.75e-05
TOP2B	1054.81	1.32e-06	1.78e-05
CDC7	135.869	1.33e-06	1.79e-05
MED17	101.423	1.33e-06	1.8e-05
RPL34	3562	1.34e-06	1.8e-05
EXOSC10	76.2244	1.36e-06	1.82e-05
ZNF282	188.218	1.39e-06	1.87e-05
PPP3CB	311.558	1.44e-06	1.92e-05
SYTL3	162.479	1.47e-06	1.96e-05
TXNL4A	186.19	1.48e-06	1.97e-05
YES1	196.965	1.48e-06	1.98e-05
SLC25A46	453.777	1.51e-06	2.01e-05
CCDC64	137.707	1.51e-06	2.01e-05
PRPSAP1	91.5586	1.56e-06	2.07e-05
DNMT1	698.456	1.58e-06	2.1e-05
GRAMD3	128.086	1.61e-06	2.13e-05
CNBP	899.57	1.63e-06	2.15e-05
PPIP5K2	273.071	1.65e-06	2.17e-05
SLAIN1	229.921	1.65e-06	2.18e-05
CLEC2D	1020.13	1.74e-06	2.28e-05
CCDC25	140.978	1.84e-06	2.4e-05
PTGES3	1663.85	1.85e-06	2.41e-05
TTK	123.695	1.87e-06	2.44e-05
SSX2IP	35.6463	1.87e-06	2.44e-05
GLRX3	111.756	1.94e-06	2.52e-05
NOB1	323.746	1.94e-06	2.53e-05
YLPM1	174.689	1.96e-06	2.55e-05
FASTKD3	209.097	2.14e-06	2.76e-05
YEATS4	198.43	2.15e-06	2.77e-05
ARGLU1	691.501	2.15e-06	2.77e-05
RYBP	410.128	2.15e-06	2.77e-05
TOX	605.593	2.2e-06	2.83e-05
FAM98A	157.192	2.2e-06	2.83e-05
NOV	44.9537	2.3e-06	2.95e-05
PPP1R21	166.705	2.33e-06	2.99e-05
ZNF519	10.1905	2.35e-06	3.01e-05
BARD1	91.1901	2.39e-06	3.05e-05
CTBS	308.398	2.4e-06	3.07e-05
OPA1	116.672	2.47e-06	3.15e-05
FAM64A	40.7594	2.51e-06	3.18e-05
PHF14	96.971	2.51e-06	3.18e-05
NAP1L3	77.936	2.53e-06	3.21e-05
ETAA1	95.6065	2.56e-06	3.25e-05
UBE2Q2	482.82	2.57e-06	3.26e-05
EML4	257.699	2.58e-06	3.27e-05
RASA1	332.819	2.63e-06	3.32e-05
CSNK2A2	141.559	2.66e-06	3.36e-05
WDFY1	356.919	2.7e-06	3.41e-05
GIMAP2	981.538	2.75e-06	3.46e-05
GYPC	568.806	2.76e-06	3.48e-05
UBL7-AS1	53.232	2.78e-06	3.51e-05
DNAJC18	99.2625	2.8e-06	3.52e-05
USP16	382.493	2.81e-06	3.54e-05
CREM	911.155	2.84e-06	3.56e-05
PPIL3	492.395	2.85e-06	3.57e-05
RFESD	38.694	2.88e-06	3.61e-05
TRAF1	333.347	2.88e-06	3.61e-05
GSTK1	1017.09	2.89e-06	3.62e-05
PPP2R5E	233.423	2.91e-06	3.64e-05
SLC20A1	560.311	2.92e-06	3.65e-05
CDK1	298.464	2.98e-06	3.71e-05
SLC30A6	60.6506	3.05e-06	3.79e-05
BIRC6	412.53	3.1e-06	3.84e-05
NFU1	255.339	3.12e-06	3.86e-05
ANAPC16	678.86	3.23e-06	3.99e-05
SUV39H2	55.5658	3.33e-06	4.1e-05
LOC284788	8.64561	3.39e-06	4.16e-05
TNFRSF1B	1468.5	3.4e-06	4.17e-05
ZCRB1	406.3	3.46e-06	4.23e-05
C1orf167	38.0978	3.59e-06	4.39e-05
YWHAG	1658.09	3.59e-06	4.39e-05
RAPGEF6	333.374	3.62e-06	4.42e-05
UHRF2	765.702	3.66e-06	4.46e-05
ANAPC4	333.016	3.67e-06	4.46e-05
MRPL1	369.729	3.68e-06	4.47e-05
PIK3R3	25.6601	3.77e-06	4.57e-05
PGM2L1	232.968	3.81e-06	4.62e-05
KIF20B	121.996	3.86e-06	4.66e-05
UBE2Q1	116.295	3.94e-06	4.75e-05
YWHAB	1293.94	4e-06	4.81e-05
SPIN3	32.9681	4.15e-06	4.96e-05
PTP4A1	376.85	4.25e-06	5.07e-05
DNMT3A	109.733	4.27e-06	5.09e-05
DGUOK	152.097	4.3e-06	5.12e-05
UBQLN1	261.376	4.33e-06	5.14e-05
AKAP9	103.245	4.42e-06	5.25e-05
MB21D2	356.966	4.45e-06	5.28e-05
OMA1	343.554	4.53e-06	5.36e-05
SACM1L	732.457	4.69e-06	5.53e-05
RPS27A	2005.13	4.72e-06	5.56e-05
KIF20A	139.283	4.75e-06	5.58e-05
EEF2	2485.37	4.88e-06	5.73e-05
NUSAP1	526.46	4.95e-06	5.81e-05
ZBTB24	249.217	4.98e-06	5.83e-05
UBL3	604.914	5.03e-06	5.89e-05
NAB1	183.684	5.05e-06	5.91e-05
WDR1	422.377	5.14e-06	6e-05
BIVM	39.2678	5.2e-06	6.06e-05
RUVBL1	218.207	5.21e-06	6.07e-05
C1orf168	5.35158	5.23e-06	6.08e-05
SLC35E3	80.4799	5.26e-06	6.12e-05
TCEB1	479.481	5.28e-06	6.13e-05
NPTX1	157.606	5.33e-06	6.18e-05
TBCC	270.012	5.34e-06	6.19e-05
YARS	326.569	5.37e-06	6.2e-05
ITGB1BP1	147.585	5.4e-06	6.23e-05
RP11-174G6.5	88.3436	5.56e-06	6.4e-05
DCAF13	198.047	5.61e-06	6.46e-05
IKBKAP	113.884	5.93e-06	6.79e-05
STAT5B	193.292	5.93e-06	6.79e-05
PIFO	10.5437	5.93e-06	6.79e-05
FAM129A	1320	5.94e-06	6.79e-05
ADH5	334.745	6.02e-06	6.87e-05
SLC2A3	1447.99	6.1e-06	6.96e-05
RAB11A	316.796	6.13e-06	6.97e-05
LETMD1	382.093	6.21e-06	7.06e-05
RPL29	2666.76	6.29e-06	7.14e-05
TFG	106.515	6.3e-06	7.15e-05
HADHB	896.218	6.3e-06	7.15e-05
H2AFJ	136.413	6.41e-06	7.26e-05
UCHL5	87.5178	6.41e-06	7.26e-05
SMYD2	85.328	6.45e-06	7.3e-05
CHSY1	1424.55	6.63e-06	7.5e-05
TRMT10A	20.9895	6.67e-06	7.54e-05
MIER1	146.429	6.76e-06	7.63e-05
SCOC	354.267	6.8e-06	7.66e-05
ATP8B2	560.789	6.87e-06	7.73e-05
PM20D1	19.973	7.14e-06	8.02e-05
ADAL	31.7677	7.15e-06	8.02e-05
STAU1	388.671	7.25e-06	8.12e-05
PRG3	16.5278	7.51e-06	8.38e-05
ZBTB1	373.276	7.56e-06	8.43e-05
AF070581	20.267	7.58e-06	8.45e-05
SMC3	289.29	7.72e-06	8.58e-05
BTN3A2	644.897	8.03e-06	8.89e-05
UBE2K	220.212	8.23e-06	9.11e-05
BLOC1S4	270.868	8.4e-06	9.29e-05
VDR	288.069	8.52e-06	9.39e-05
ERH	1367.88	8.52e-06	9.39e-05
NEDD9	285.111	8.58e-06	9.46e-05
CCNT2	97.8728	8.61e-06	9.48e-05
NPCDR1	42.0673	8.81e-06	9.68e-05
USP48	172.864	8.83e-06	9.7e-05
RACGAP1	573.579	8.96e-06	9.83e-05
ANKRD16	21.4079	8.99e-06	9.86e-05
PIGP	308.052	9.14e-06	0.000100082
ECSCR	14.504	9.16e-06	0.000100183
LOC101928748	12.2546	9.2e-06	0.000100508
PTPRC	1207.89	9.25e-06	0.000100959
ELAVL1	134.198	9.52e-06	0.000103877
PRKAR1A	664.784	9.57e-06	0.000104342
TIAL1	135.732	9.73e-06	0.000105793
FAM78B	25.4154	9.77e-06	0.000106166
PPIL1	283.81	9.79e-06	0.000106384
ATP5O	643.057	9.85e-06	0.000106973
ZP4	16.0832	9.93e-06	0.000107738
YWHAQ	1556.13	1.01e-05	0.000109379
FANCL	248.17	1.01e-05	0.000109781
TNFRSF11A	293.24	1.02e-05	0.000110425
SRPK1	313.898	1.02e-05	0.000110547
ZNF275	145.512	1.03e-05	0.00011128
RPS17	3041.48	1.04e-05	0.000111548
ZNF512B	108.518	1.04e-05	0.000112316
TNFRSF9	700.64	1.04e-05	0.000112338
PIK3C3	53.8332	1.06e-05	0.000113911
SMCO4	714.659	1.09e-05	0.000116874
PNPLA4	36.4753	1.09e-05	0.000116903
CTR9	493.942	1.14e-05	0.000121556
ZNF143	189.648	1.14e-05	0.000121756
TMEM169	46.1949	1.17e-05	0.000124782
PSMD14	711.898	1.18e-05	0.000125128
NAP1L5	142.975	1.18e-05	0.000125305
CARD16	475.625	1.19e-05	0.000125947
MTF2	130.804	1.19e-05	0.000125947
CYSRT1	24.8189	1.19e-05	0.000126112
IKBKE	133.903	1.2e-05	0.000126628
ZFAND5	477.759	1.2e-05	0.000126891
ACTR10	516.784	1.2e-05	0.000126963
S100PBP	199.794	1.2e-05	0.000126963
MRPL50	131.841	1.25e-05	0.000131649
HAUS1	402.118	1.25e-05	0.000132121
UBC	3118.8	1.27e-05	0.000134263
SMYD3	137.844	1.29e-05	0.000135397
MPZL3	134.196	1.3e-05	0.000136748
DIMT1	304.458	1.31e-05	0.000137513
CDC73	179.727	1.36e-05	0.000142485
RSL1D1	198.453	1.36e-05	0.000142612
IRF2BP2	714.669	1.36e-05	0.000142753
COMMD6	885.34	1.39e-05	0.00014474
TPI1	750.709	1.39e-05	0.000145219
MAP3K7	102.639	1.4e-05	0.000146235
CCAR1	301.709	1.41e-05	0.000146674
BRE	187.307	1.42e-05	0.000147777
EIF2AK2	222.2	1.43e-05	0.000148602
KRT10	515.536	1.44e-05	0.000149434
HTR1E	16.9144	1.45e-05	0.000150739
COPS5	367.262	1.51e-05	0.000156119
ANKRD13C	96.9545	1.51e-05	0.000156137
KIF2C	179.938	1.54e-05	0.000158834
TXK	392.118	1.55e-05	0.000158936
ZUFSP	149.445	1.58e-05	0.000161837
ETHE1	343.59	1.63e-05	0.000166714
MPHOSPH9	86.6645	1.63e-05	0.000167275
ARMCX3	331.258	1.67e-05	0.000170232
STAT4	938.753	1.71e-05	0.000174617
SLC25A12	80.4518	1.73e-05	0.000176047
RP11-285F7.2	469.794	1.76e-05	0.000178822
ZNF664	101.881	1.77e-05	0.000180059
CMTM3	201.881	1.78e-05	0.000181205
C11orf58	347.166	1.79e-05	0.000181508
RRM2	1384.52	1.81e-05	0.000183676
ZNF146	276.952	1.85e-05	0.000186871
LPAR6	683.956	1.87e-05	0.000188703
CSE1L	148.3	1.87e-05	0.000189084
WDR61	149.721	1.88e-05	0.000190195
WIPF1	481.805	1.89e-05	0.000190709
CUL3	245.84	1.92e-05	0.000193685
FHL2	47.3326	1.93e-05	0.000194666
SLC25A30	42.8084	1.93e-05	0.000194666
GNG10	1045.2	2e-05	0.000200787
METTL9	411.332	2.02e-05	0.00020242
CCDC34	43.1069	2.05e-05	0.000205775
ANKRD12	441.927	2.06e-05	0.000206773
ASXL1	158.034	2.09e-05	0.000209397
UPRT	220.291	2.11e-05	0.000210658
FBXW2	58.5949	2.16e-05	0.00021511
ST13	481.2	2.16e-05	0.000215311
DDIT4	1881.24	2.18e-05	0.000217492
RPL15	1691.58	2.22e-05	0.00022065
PDK1	242.915	2.24e-05	0.000222834
ELOVL5	392.054	2.24e-05	0.000222936
TMEM258	1023.35	2.25e-05	0.00022334
GFM1	118.814	2.26e-05	0.000224079
RPL18	2044.17	2.3e-05	0.000227008
WDR54	453.561	2.3e-05	0.000227022
S100A4	3335.75	2.32e-05	0.000229251
C11orf31	390.399	2.42e-05	0.000238017
PXDNL	22.087	2.46e-05	0.00024173
PGAP1	358.217	2.49e-05	0.000243969
MKI67	184.515	2.51e-05	0.000245734
LOC100505570	10.5721	2.51e-05	0.000245757
ATG5	122.58	2.51e-05	0.000246265
SSU72	191.981	2.53e-05	0.000247449
PRG4	21.5259	2.56e-05	0.000250164
CSGALNACT2	362.577	2.58e-05	0.000251105
UFC1	729.526	2.58e-05	0.000251105
HIBCH	167.053	2.59e-05	0.000252117
RNF111	248.255	2.6e-05	0.000253066
NDUFS4	142.489	2.61e-05	0.00025439
NRXN3	14.1469	2.81e-05	0.000271237
GLTSCR1L	281.99	2.82e-05	0.000271718
PAICS	313.662	2.84e-05	0.000273747
NR2C1	76.7514	2.92e-05	0.000280431
CEP55	309.209	2.95e-05	0.000282955
PRMT9	421.41	2.95e-05	0.000283404
VCPKMT	272.143	2.95e-05	0.000283404
GPATCH2	32.5565	2.96e-05	0.000283735
WDR3	142.306	2.96e-05	0.000283877
EXOSC1	80.8881	3e-05	0.000286891
NCAPG2	200.323	3.04e-05	0.000290776
RPA2	409.924	3.07e-05	0.000292533
RP11-769O8.3	68.7423	3.11e-05	0.000296252
WEE1	207.707	3.16e-05	0.000300455
FAM171A1	149.637	3.19e-05	0.000302344
GOLGA4	189.954	3.19e-05	0.000302344
RPA1	371.467	3.28e-05	0.000310188
FXYD7	39.694	3.29e-05	0.000310735
PAXBP1	235.553	3.29e-05	0.000310836
LL0XNC01-116E7.2	27.3969	3.3e-05	0.000311168
RPS19	2894.42	3.34e-05	0.000314646
SLC5A3	649.136	3.34e-05	0.000315225
RAP1B	2086.65	3.39e-05	0.000319231
MRPS15	251.022	3.49e-05	0.000326928
SLC35A3	188.502	3.49e-05	0.000326928
C16orf80	624.988	3.54e-05	0.000331092
ADNP	265.174	3.56e-05	0.000332629
EZH2	420.048	3.79e-05	0.000351289
STAT1	907.357	3.79e-05	0.000351289
UBR1	217.918	3.79e-05	0.00035175
LOC100996286	124.305	3.83e-05	0.000354231
PCSK6	9.52177	3.87e-05	0.000357886
ELL2	244.685	3.88e-05	0.000358504
FNBP1L	111.046	3.92e-05	0.000361549
ABCA17P	19.8647	3.95e-05	0.000363892
RRAS2	342.999	3.96e-05	0.000365219
CCDC23	177.348	3.98e-05	0.000366022
AMZ2	555.768	4.05e-05	0.000371588
MTIF2	293.979	4.2e-05	0.000384405
TMEM63A	65.2393	4.24e-05	0.000387597
MUC19	15.9566	4.25e-05	0.000387838
ZKSCAN1	110.22	4.26e-05	0.000388359
CCDC66	103.293	4.28e-05	0.000389797
HMGN3	1217.07	4.34e-05	0.000394896
GPR6	14.1612	4.44e-05	0.000402111
MRPL3	907.098	4.47e-05	0.000404419
NUDT6	49.9967	4.49e-05	0.000405702
SELP	156.32	4.6e-05	0.000415288
AZIN1	415.463	4.75e-05	0.000426964
THEM6	23.614	4.77e-05	0.000428492
RBM34	33.4074	4.81e-05	0.000431068
MTMR6	303.996	4.86e-05	0.000435337
SPTY2D1	237.393	4.87e-05	0.000436219
ZBTB8OS	197.099	4.95e-05	0.000442216
GMNN	415.192	4.98e-05	0.000444393
LINC00657	638.587	4.99e-05	0.000444525
TCRBV15S1	46.879	5.08e-05	0.000452
ITSN2	250.243	5.1e-05	0.000453975
TBPL1	221.629	5.23e-05	0.000463848
SLBP	616.099	5.23e-05	0.000464294
METTL23	470.332	5.3e-05	0.000469227
CHMP5	649.569	5.35e-05	0.000472888
BECN1	120.641	5.37e-05	0.00047441
LOC642852	34.1296	5.41e-05	0.00047838
TRIP13	123.261	5.43e-05	0.000479743
SLC25A17	86.8468	5.49e-05	0.000484393
TMSB10	3870.22	5.56e-05	0.000489506
MAPK1IP1L	473.473	5.59e-05	0.000491431
ZNF292	202.776	5.64e-05	0.000495146
ACTL7A	11.1624	5.64e-05	0.000495146
PIK3C2A	94.6671	5.67e-05	0.00049704
LTA	488.696	5.7e-05	0.000499267
GOLGA5	188.717	5.7e-05	0.000499682
RASSF5	762.343	5.8e-05	0.00050773
CCNH	494.452	5.87e-05	0.000512926
KIAA1191	286.377	5.92e-05	0.000516735
IAH1	186.312	5.93e-05	0.000517085
FARSB	93.9154	6.03e-05	0.000524916
C2CD5	536.802	6.13e-05	0.00053302
TPP1	493.448	6.16e-05	0.000535049
CSGALNACT1	907.26	6.17e-05	0.00053579
CHEK1	85.53	6.17e-05	0.00053579
GABARAPL2	834.012	6.28e-05	0.000543567
LOC283737	4.18865	6.3e-05	0.000544699
RPA3	537.26	6.31e-05	0.000545097
RBBP8	420.205	6.35e-05	0.000547468
PDCD2	65.8247	6.41e-05	0.000552603
LOC100506100	248.863	6.54e-05	0.000562058
HERPUD2	322.323	6.54e-05	0.000562058
FAHD2A	66.8141	6.6e-05	0.000566203
RHEB	166.875	6.72e-05	0.000574821
ZNF267	585.847	6.8e-05	0.000581642
STX6	78.5904	6.87e-05	0.000586806
SNRPD1	353.411	7.05e-05	0.000598933
RPL3	3168.52	7.05e-05	0.000598933
HSF5	41.7708	7.06e-05	0.000598933
FUBP3	119.732	7.07e-05	0.000599683
ADAR	1183.05	7.11e-05	0.000602672
ISL1	10.2989	7.12e-05	0.000603688
MTCP1	35.5751	7.19e-05	0.000608897
LOC100507516	7.4058	7.28e-05	0.000615254
PHLDA2	138.39	7.43e-05	0.000627552
IL11RA	145.945	7.53e-05	0.00063468
RPL36AL	1739.44	7.57e-05	0.000637663
PIGG	27.6766	7.64e-05	0.000642852
RP5-890E16.2	16.1504	7.66e-05	0.000643565
NSRP1	223.485	7.79e-05	0.000653044
COMMD10	125.744	7.8e-05	0.000653355
TMEM243	788.688	7.81e-05	0.000653947
TRIM52	168.066	7.86e-05	0.000657614
MGAT2	221.145	7.9e-05	0.000660011
BUB1B	234.471	7.9e-05	0.000660011
MFHAS1	539.728	7.9e-05	0.000660011
JTB	1176.86	7.92e-05	0.000661039
LINC00526	50.7192	7.92e-05	0.000661297
DIAPH3	27.3174	7.96e-05	0.000663682
RPS12	3554.06	7.98e-05	0.000665469
SNRPE	467.944	7.99e-05	0.000666043
GPRIN2	20.0612	8.05e-05	0.000668939
ATRNL1	11.4549	8.11e-05	0.000673661
SYCP2	15.8373	8.16e-05	0.0006767
C10orf88	69.202	8.28e-05	0.000686117
CCNA2	247.361	8.35e-05	0.000691751
GTF3C3	66.1328	8.36e-05	0.000691791
DNAJC24	68.519	8.41e-05	0.000695439
LIMA1	328.641	8.42e-05	0.000695521
RPS18	3561.64	8.43e-05	0.000696336
AMMECR1L	355.383	8.48e-05	0.000699584
IARS2	406.592	8.59e-05	0.000707512
COL9A2	74.9967	8.63e-05	0.00071078
IL12RB2	260.165	8.73e-05	0.000716195
NUP43	98.7548	8.77e-05	0.00071833
ZDHHC6	270.971	8.87e-05	0.000725699
XPO1	534.675	8.91e-05	0.000728038
DLGAP5	289.887	9.07e-05	0.000739963
USP12	287.112	9.11e-05	0.000742235
LNP1	22.1431	9.11e-05	0.000742235
BSPRY	39.348	9.36e-05	0.000760466
NUDT7	53.2312	9.48e-05	0.000768978
UBL5	647.13	9.7e-05	0.000784332
KLF10	1180.62	9.84e-05	0.000794063
TMPO	251.833	9.84e-05	0.000794063
SLC12A2	103.977	9.95e-05	0.000800656
CAST	379.866	9.95e-05	0.000800656
CD59	377.76	0.000100353	0.000806823
LGALS3BP	562.911	0.00010114	0.000812168
NCOA7	198.987	0.000101631	0.00081521
GSPT1	195.915	0.00010219	0.000819281
PHACTR2	335.222	0.000102454	0.000821069
MRPL16	240.945	0.000104687	0.000836948
DUSP11	233.034	0.000106829	0.000853049
FAAH2	78.499	0.000107188	0.000855237
LOC101928710	15.8966	0.000107432	0.000856839
ZNF84	76.4181	0.000108025	0.000861224
IST1	282.228	0.000108496	0.000864638
NAA50	380.768	0.000111234	0.000883984
MAEL	9.995	0.000111865	0.000887984
TMEM27	9.63482	0.000112167	0.00088995
TMEM230	502.712	0.000112537	0.000891857
FMR1	241.626	0.000113585	0.000899803
BIRC2	688.831	0.000114009	0.000902805
PRDX3	305.799	0.000114238	0.00090416
ARPC2	1528.69	0.000117751	0.000927693
TTTY11	15.3466	0.000117756	0.000927693
BZW1	844.029	0.000121748	0.000957635
DDX21	1417.74	0.000124262	0.000973958
RP11-199F11.2	180.309	0.000125184	0.000980794
TSHZ2	12.9424	0.000125941	0.000984796
DMTF1	292.448	0.00012646	0.000988467
SLC22A24	9.58675	0.000126746	0.000990317
AGA	183.219	0.000127144	0.000993039
GOLGB1	127.568	0.000128027	0.000997979
HP1BP3	322.894	0.000130158	0.0010138
NCAPG	162.276	0.000130255	0.00101416
RPS10L	902.74	0.000133054	0.00103474
STARD4	769.156	0.000134275	0.00104261
ZNF277	162.274	0.000137158	0.00106334
POLR3GL	488.854	0.000138133	0.00106966
LCE1B	26.558	0.000140091	0.00108273
NOL10	94.4107	0.000141072	0.00108946
CLNS1A	231.559	0.000141829	0.00109398
THOC2	141.996	0.000141842	0.00109398
KCMF1	178.697	0.000142634	0.0010994
CCT4	398.452	0.000143501	0.0011048
DDX24	514.217	0.000144524	0.00111182
GPR32	16.7182	0.000144822	0.00111368
LOC155060	63.331	0.0001456	0.00111837
PKD2	380.808	0.000145992	0.00112052
DNAH8	39.199	0.000147869	0.00113232
S100A6	816.616	0.000148118	0.00113336
HLA-C	2345.35	0.000148652	0.00113657
IGBP1	468.142	0.000150773	0.00115146
C18orf54	11.4307	0.000151694	0.00115761
KIZ	128.934	0.000151854	0.0011584
NT5C2	395.454	0.00015215	0.00115976
CDCA5	171.96	0.000152309	0.00116053
UFD1L	427.819	0.000157069	0.00119226
KHDRBS1	478.125	0.000158821	0.00120418
TNF	1977.11	0.000159382	0.00120798
NECAP1	155.942	0.000160046	0.00121163
MIF	1373.23	0.000162714	0.00122864
DNAAF2	185.027	0.000163119	0.00123116
PPP6C	198.47	0.000168093	0.00126535
KIAA0101	646.174	0.000169629	0.00127403
EHBP1	90.0687	0.000169871	0.00127537
SMEK2	87.3658	0.000171415	0.00128634
NUP35	258.541	0.000171552	0.00128634
LOC101926996	9.79454	0.000171589	0.00128634
RSBN1	244.533	0.000176014	0.00131261
MKNK2	1362.01	0.00017719	0.00131941
ATP5C1	621.76	0.000177274	0.00131955
HMG20A	156.99	0.000181315	0.00134611
ZNF700	139.148	0.000182927	0.0013554
LOC101926912	12.8731	0.000182973	0.0013554
ATXN10	241.223	0.000185504	0.00137114
ZC2HC1A	185.186	0.000186138	0.00137477
ZNF382	26.1896	0.00018631	0.00137552
TIPRL	108.299	0.000186815	0.00137875
SCAI	32.9051	0.000188477	0.00138947
BHLHE40	686.947	0.00018912	0.00139318
STARD13-AS	9.56337	0.000189798	0.00139714
ACADM	384.794	0.000190728	0.00140347
CCNDBP1	535.428	0.000191055	0.00140536
MRPL19	81.6932	0.000193058	0.00141905
KIF23	38.9307	0.000197905	0.00145147
PDCL	86.6261	0.000199252	0.00145974
SENP6	116.682	0.000199805	0.00146272
ZNF423	7.60455	0.000200088	0.00146426
GIPC1	95.275	0.000201747	0.00147478
RPLP0	2644.56	0.000201927	0.00147555
PBK	205.586	0.000204002	0.00148766
SCFD1	113.783	0.000204031	0.00148766
TMPRSS6	58.2767	0.000204881	0.00149277
TMEM110	101.95	0.000205049	0.00149345
RPL32	2956.55	0.000206897	0.00150581
TIA1	144.823	0.000207784	0.00151171
SHMT2	330.614	0.000208074	0.00151272
KIF3C	28.0766	0.000208884	0.00151805
CCM2	305.396	0.000210322	0.00152684
GPX7	98.5616	0.000210845	0.00152953
HSPA4L	12.9561	0.000212553	0.00153801
ABI1	268.007	0.000215807	0.00155873
KCTD18	81.1843	0.000216725	0.00156367
KIAA1524	31.4839	0.000219955	0.00158639
SFXN3	104.746	0.000223694	0.00161104
COPS4	116.362	0.000228528	0.00163758
GIMAP6	851.992	0.000232391	0.00166109
TM9SF3	210.258	0.000232582	0.00166186
DHX36	236.733	0.000232823	0.00166298
CLPX	112.83	0.000233865	0.00166924
GS1-259H13.2	20.466	0.000236423	0.00168629
MTERF2	50.4029	0.00023729	0.00169144
PIBF1	116.694	0.000237591	0.0016922
HLA-G	1877.26	0.000238054	0.0016949
RALA	526.862	0.000238512	0.00169755
DLG5	71.034	0.000242421	0.00172353
CD58	364.089	0.000243731	0.00173223
DENND6A	601.418	0.000245379	0.00174332
MINPP1	242.401	0.000245605	0.00174358
ATP5A1	999.359	0.000246249	0.00174701
ABHD17A	717.069	0.000249849	0.00176878
RPS15A	1593.81	0.000251967	0.00177959
DYNLL1	1131.35	0.000253993	0.00179114
GPD1L	221.135	0.0002541	0.00179126
RP11-119F7.5	20.0884	0.000255253	0.00179748
RB1CC1	241.836	0.000255453	0.00179826
ASCC3	162.548	0.00025559	0.00179859
PFKP	344.47	0.000258325	0.00181528
PEX16	61.1755	0.000263381	0.0018482
BIRC5	105.286	0.000264325	0.00185287
KIF11	202.626	0.00026545	0.00185815
STX16	209.978	0.000269664	0.00188303
ANKRD36C	17.134	0.000269776	0.00188315
FAM124B	14.8031	0.00027043	0.00188509
C12orf55	6.20339	0.000277039	0.00192511
RFXAP	94.1843	0.000283315	0.00196198
RNF168	173.144	0.000284848	0.00197046
CHRNA5	13.0167	0.00028561	0.00197365
FRYL	77.2593	0.000290328	0.00200212
RFTN1	581.801	0.000290529	0.00200282
ZNF140	150.619	0.000292108	0.00201161
IPCEF1	497.674	0.000292713	0.0020144
TOLLIP-AS1	23.9557	0.0002944	0.00202289
TMEM136	19.6511	0.000299135	0.00205152
CENPE	108.766	0.000299509	0.00205338
RPL23A	3206.15	0.000302761	0.00207354
MINOS1	324.145	0.000304271	0.00208174
NVL	82.1895	0.000313512	0.0021391
GPKOW	118.762	0.00031589	0.00215165
MELK	312.048	0.000322118	0.00219034
GABPB1	281.079	0.000322888	0.00219403
ASAH2B	24.15	0.000322991	0.00219403
SPIN1	141.37	0.000323981	0.00220001
GCH1	1256.34	0.000326438	0.00221218
FBXO15	22.3536	0.000327264	0.00221703
PSMB2	153.599	0.000331167	0.00223967
RPL37	3373.96	0.000331336	0.00224005
CD44	531.499	0.000336294	0.00226728
RCAN3	656.698	0.00034103	0.00229626
PIGL	32.0501	0.000341373	0.00229779
SLC25A23	59.2715	0.000344156	0.00231497
CCNB1	184.423	0.000344497	0.0023157
EIF4G2	731.049	0.000347218	0.00232928
SNW1	284.505	0.000347953	0.00233343
TMPRSS11B	17.4498	0.000348919	0.00233864
NAPB	42.6599	0.000352414	0.00235939
C19orf52	57.6539	0.000353486	0.00236498
THYN1	356.609	0.00036052	0.0024056
ZNF792	71.5318	0.000363356	0.00242209
GADD45B	569.824	0.000364793	0.00242681
RBPJ	500.235	0.000376923	0.00250095
FDFT1	399.302	0.000383047	0.00253557
DAAM1	109.108	0.000383202	0.00253576
TCEAL8	324.748	0.000384341	0.00254246
IFT80	111.494	0.000385584	0.00254646
KLHL20	59.1104	0.000387161	0.00255519
MOAP1	704.166	0.000397727	0.00261541
ANP32B	1465.21	0.000403798	0.00264923
CHAC2	199.092	0.000404495	0.00265206
LRIG1	195.9	0.000409479	0.00268033
GOLT1B	240.729	0.000411296	0.00269135
SCAF8	580.553	0.000411746	0.00269341
NBR1	150.735	0.000412045	0.00269448
PLCG1	174.087	0.00041601	0.00271952
UCHL3	289.729	0.000430944	0.00280521
ASF1A	373.815	0.000432133	0.00281111
MEGF6	70.0732	0.000435228	0.00282849
FAM96B	472.577	0.000440629	0.00286079
UBE2T	193.863	0.000443664	0.00287396
KIF18B	113.589	0.000450995	0.002912
TXNDC17	174.677	0.000457446	0.00294829
ZNF404	25.3305	0.000459013	0.00295422
CAMSAP1	39.2011	0.000461294	0.00296699
SEMA4F	18.295	0.000463081	0.00297465
GFM2	78.3294	0.00047143	0.00302342
AKTIP	211.801	0.00047701	0.00305235
SFRP1	5.59124	0.00047724	0.00305284
ANKRD39	66.9426	0.000479017	0.00306224
SLC25A15	27.1567	0.000482602	0.00308023
RPF2	426.661	0.000485028	0.00309373
RNF4	395.941	0.000485969	0.00309746
PPAP2A	120.462	0.000490035	0.00311757
MFAP1	226.032	0.000490169	0.00311757
UBE4A	509.327	0.000494223	0.00314035
CWC22	188.579	0.000498534	0.00316071
EIF3L	1872.84	0.000500201	0.00317027
PAFAH1B3	76.551	0.000503922	0.00319081
LOC100996251	11.658	0.000505438	0.0031994
CNTD2	59.565	0.000506696	0.00320634
LOC101060091	55.185	0.000508196	0.0032138
CHCHD1	333.235	0.000513161	0.00324212
PPM1B	287.608	0.00051785	0.00326761
ZNF706	330.068	0.000521584	0.00328701
RGS5	4.87656	0.000529181	0.00333069
SIRT1	229.746	0.000531996	0.00334524
RP11-28F1.2	457.248	0.00053574	0.00336667
ZC3H12C	280.529	0.00054132	0.00339532
GIMAP7	1026.11	0.000541494	0.00339535
AGGF1	78.1163	0.000557418	0.00348207
FAM188A	120.782	0.000563265	0.00351201
ACSBG2	11.5591	0.000565704	0.00352611
CERK	306.279	0.000569277	0.00354618
LINC01405	12.659	0.000577969	0.00359471
RBP3	13.5363	0.000584038	0.00362794
EIF3J-AS1	77.7027	0.000585556	0.00363624
EIF3F	658.125	0.000586036	0.00363809
DDX59	145.383	0.000586237	0.0036382
TTF1	118.922	0.000586606	0.00363936
CDIPT	597.259	0.00058921	0.00365122
NSMCE1	315.546	0.000589614	0.00365122
TRIM69	170.411	0.000590533	0.00365577
C15orf61	302.377	0.000604832	0.00372927
HMGXB4	99.8687	0.000605273	0.00373084
UPK1A	28.0003	0.000606181	0.00373528
N4BP1	255.457	0.000608213	0.00374664
RNF149	761.24	0.000610368	0.0037576
GNPDA2	76.6708	0.000616866	0.0037906
DGKA	389.161	0.000620345	0.00380616
PHIP	109.272	0.000624922	0.00383185
SPATA3-AS1	13.6924	0.00062607	0.0038377
LOC100505874	12.3888	0.000632516	0.00386772
MKRN2	64.3495	0.000640008	0.00391114
THUMPD1	367.815	0.000646563	0.00394516
TMX1	351.066	0.000650011	0.00395774
OSTM1	145.282	0.00065973	0.00400348
TMOD3	109.892	0.000660462	0.00400671
AKIP1	169.418	0.0006625	0.00401423
EDEM3	164.127	0.000662568	0.00401423
NOL7	424.196	0.000663443	0.00401661
TJP2	93.3616	0.000667621	0.00403543
ZBTB32	553.733	0.000669798	0.00404736
ZNF862	127.956	0.000674776	0.00407251
HRSP12	52.5621	0.000677568	0.00408443
CEP41	16.6885	0.000678975	0.00408968
RAB37	338.422	0.000682411	0.00410619
PROSER1	115.597	0.000682862	0.00410766
SLC4A11	14.8666	0.000684751	0.00411655
SACS	421.276	0.000697791	0.00418611
NUP62CL	19.8829	0.000704975	0.00421992
LOC283387	13.4041	0.000710779	0.00424999
RPL30	3090.06	0.000720527	0.00429767
LAMTOR3	174.723	0.000720689	0.00429767
C1orf106	17.2231	0.000721653	0.00430084
KRIT1	97.9653	0.000722459	0.00430436
CCP110	99.7322	0.00072549	0.00431856
DDX26B	129.765	0.000725958	0.00431877
TMEM69	233.283	0.00072775	0.00432685
FBXO46	141.919	0.000733742	0.00435858
PPTC7	439.559	0.000741136	0.00439597
LOC728613	155.849	0.00074642	0.00442337
MRPL22	171.595	0.000747173	0.0044252
KIAA1430	176.87	0.000753924	0.00445594
MBIP	171.093	0.000755287	0.00446003
FAM117A	429.144	0.000757945	0.00447441
MACC1	50.4881	0.000762381	0.00449778
UBB	2463.28	0.000762769	0.00449778
KLHDC9	38.5485	0.000762806	0.00449778
SLC43A1	50.0001	0.000763401	0.00449864
FOXN2	288.401	0.000768822	0.00452657
RNF7	149.269	0.000772386	0.00454488
BICD1	21.261	0.000772957	0.00454556
IDE	90.884	0.000775211	0.00455614
KLHL28	145.9	0.000783906	0.00459911
SH3PXD2A-AS1	30.9246	0.000787106	0.00461654
NIFK	178.307	0.000790285	0.00462838
ELF1	590.425	0.000803816	0.00470073
VPS13A	54.0416	0.000806618	0.0047116
RNF32	14.825	0.000808183	0.00471937
DNAJB9	334.394	0.000810955	0.00473278
TMX3	124.21	0.000825156	0.00480582
PAXIP1-AS1	224.34	0.00084039	0.00488743
RPL19	2588.09	0.000847465	0.00492284
LOC102723886	27.7425	0.000861116	0.00499038
COX10	107.679	0.000861341	0.00499038
STYX	186.495	0.000862286	0.00499346
IFRD1	262.299	0.000866834	0.00501348
CEP152	29.8929	0.000870076	0.00502786
DUSP28	180.062	0.000875727	0.00505467
TCF19	118.298	0.000884054	0.0050939
CDC27	98.8737	0.000888694	0.00511621
HOXC10	10.7152	0.000894996	0.005151
ZFP30	56.337	0.00090081	0.00518148
KIAA1468	99.0885	0.000903607	0.00519606
CRBN	351.872	0.000907076	0.00521018
CDKN2AIPNL	31.3663	0.000912515	0.00523674
LDLR	158.42	0.000913304	0.00523976
CHIC1	45.6034	0.000925826	0.00529536
INTS12	111.754	0.000932111	0.00532167
CASP8AP2	85.449	0.000943227	0.00538052
STK38L	308.785	0.000956135	0.00543822
LINC01213	4.84488	0.000957836	0.00544518
PRPF38B	274	0.000967458	0.0054952
FBXO25	114.363	0.000968804	0.00550127
SMARCE1	222.861	0.000970423	0.00550577
CKMT2-AS1	40.0634	0.000973207	0.00551687
SOX4	162.655	0.000979577	0.00554511
DNAJC21	40.9678	0.000984582	0.00557186
RDH11	147.754	0.00101278	0.00569916
POLR2B	400.266	0.00102448	0.00575524
PPOX	20.5681	0.00103744	0.00581333
CUZD1	19.8685	0.00104977	0.00587416
STC2	19.9463	0.00105438	0.00589833
TMEM64	120.279	0.00106011	0.00592375
OSBPL7	32.1068	0.00106664	0.00595193
MXI1	961.332	0.00107671	0.00599469
ENTPD4	159.15	0.00108289	0.0060224
MPI	43.8755	0.00108361	0.00602469
STRADB	181.638	0.0010842	0.00602633
PDCD6IP	230.274	0.00110763	0.0061263
STRN3	143.552	0.00110834	0.0061263
SERAC1	72.7962	0.00111454	0.00615383
IL17RB	1092.27	0.0011292	0.00621591
ZCCHC18	83.4915	0.00113158	0.00622382
ZNF32-AS3	5.77833	0.00114524	0.00628684
GCSAM	34.129	0.00116302	0.00636694
LOC101927824	11.2032	0.00116866	0.00639258
ANKRD49	256.839	0.00117689	0.00642701
SUMO3	309.229	0.00118101	0.00644251
CABLES1	64.0709	0.00118798	0.0064752
SPOCK2	564.865	0.00119656	0.00651665
TET1	18.8564	0.00120092	0.00653469
UHMK1	396.255	0.00120149	0.00653469
TUBG2	14.1669	0.00120502	0.00655023
BHLHE22	57.2439	0.00120736	0.00655933
LRRC8B	162.549	0.00121299	0.00658427
MYO5C	152.399	0.00121866	0.00660815
KBTBD6	32.8336	0.00121993	0.00661146
DDX60L	176.63	0.00124528	0.00672332
CCDC28A	243.13	0.00125899	0.00678633
TMEM261	182.071	0.00126116	0.00679517
ARID5B	136.975	0.00128327	0.00689298
LOC100507316	20.0616	0.00129579	0.00694903
NT5C3A	547.366	0.00130587	0.00699373
SCAND1	168.535	0.00130786	0.0070025
SH3PXD2A	33.0977	0.00132386	0.00707774
ARRDC3	569.728	0.00133142	0.00710768
MEIS2	9.00971	0.00134302	0.00716578
SIAH2	384.355	0.00135802	0.00723806
MAP1LC3B	404.123	0.00136349	0.0072653
C15orf40	49.1426	0.00136413	0.00726677
DFNB31	50.6037	0.00137173	0.00730331
TCEA1	246.148	0.00137382	0.00731254
CARS	215.366	0.00137728	0.007323
SNRPG	1150.51	0.00142355	0.00753706
TTC32	254.198	0.00143234	0.00757553
TAF6	82.1357	0.00145602	0.00767881
YTHDF2	353.335	0.00147055	0.00774485
C9orf24	14.9185	0.0014905	0.00783953
AHR	419.425	0.00149418	0.00785685
SRI	275.328	0.001504	0.007896
BCL10	271.405	0.00152755	0.00799651
MXRA7	138.963	0.00154769	0.00808288
C10orf128	521.805	0.00154869	0.00808598
MALSU1	179.717	0.00155865	0.00812526
NCAPD2	105.65	0.00156146	0.00813142
LGMN	743.295	0.00156455	0.00814526
ANLN	58.1586	0.00156762	0.00815711
SSR1	285.856	0.00158718	0.00823956
AIM1L	11.2284	0.0015991	0.00829927
GART	77.3982	0.00160862	0.00834217
CCDC91	130.315	0.00161284	0.00835971
ORC4	95.6482	0.0016243	0.00840386
GS1-111G14.1	714.968	0.00162563	0.00840786
ZBED6CL	106.151	0.00162634	0.00840786
ZFC3H1	260.494	0.00163342	0.00843791
TTC28-AS1	60.1124	0.00163876	0.00845895
NDUFA8	247.375	0.0016416	0.00846579
IREB2	65.447	0.00164865	0.00849682
ISOC1	342.549	0.00165875	0.00854005
C3orf18	93.9223	0.00166232	0.00854948
PRKCQ-AS1	276.81	0.00166744	0.00857155
SKA3	42.0422	0.00167724	0.00861746
FAM216A	119.16	0.00167971	0.00862208
SNRPD2	1269.34	0.00168037	0.00862245
C4orf32	171.874	0.00169293	0.00867803
DDHD1	124.012	0.00171048	0.00875899
UTP15	65.5109	0.00175944	0.00897286
PNPLA8	284.076	0.0017846	0.00908727
TRIM71	22.817	0.00179698	0.00914564
RAP1GDS1	172.903	0.00180405	0.00917227
KRT37	11.0456	0.00181703	0.00923358
FBXO45	113.787	0.0018402	0.00933467
FAM91A1	143.421	0.00186198	0.00942599
KLHL21	207.338	0.00186476	0.00943629
TIGD2	174.987	0.00188405	0.0095151
RAB28	119.789	0.00188947	0.00953376
DPH5	179.651	0.00189126	0.00954037
GMPR2	157.571	0.0019234	0.00966587
TRADD	120.161	0.00192669	0.00967754
RPS21	1666.47	0.00192995	0.00969054
CCNB1IP1	276.213	0.00193025	0.00969054
PLRG1	109.556	0.00193146	0.0096942
MRPL45	77.5703	0.00193305	0.00969731
C9orf43	6.5081	0.00194599	0.00975239
ZNF281	153.532	0.00195037	0.00976944
TRAP1	83.5952	0.00196595	0.00983272
YPEL5	1155.9	0.00197436	0.00986737
CLK1	724.233	0.0019805	0.00988317
ZNF765	74.7432	0.00200107	0.00996843
ASB9	10.749	0.00200433	0.00997967
CLN5	147.012	0.0020256	0.0100605
MRPL39	85.6246	0.00202709	0.0100634
SOCS1	118.668	0.00205114	0.0101495
SMIM20	205.86	0.0020636	0.0101934
POLB	171.481	0.00206786	0.0102056
NOL8	265.775	0.00207476	0.0102287
SAE1	98.4343	0.00207534	0.0102287
CCBL1	23.3693	0.00207771	0.0102378
VRK1	277.775	0.00208866	0.0102732
MACF1	132.087	0.00209215	0.0102857
LBR	901.226	0.00210657	0.0103392
LOC100132352	116.885	0.00212253	0.0104022
ZFP90	129.624	0.00212405	0.0104071
SLC26A11	450.932	0.00215289	0.0105303
ARHGAP11A	13.9736	0.00216448	0.0105818
MLH1	236.452	0.00219078	0.0106817
OR8D1	11.1043	0.00220436	0.0107374
GGNBP2	113.745	0.00224231	0.010887
GPAM	32.1625	0.00224271	0.010887
PPP1R15B	602.139	0.00225828	0.0109413
PHAX	98.689	0.0022715	0.0109893
NTRK2	43.26	0.00227983	0.011019
YY1AP1	225.024	0.00228234	0.0110285
RPL39L	46.8096	0.00229495	0.011084
NDUFA12	991.873	0.00229756	0.0110886
RRP1B	254.338	0.00233213	0.0112229
NAA35	85.5212	0.00235054	0.0113033
TMEM25	9.14487	0.00237298	0.0113866
OBSCN	10.8976	0.0024325	0.0116383
HSPA5	565.189	0.00244722	0.0116853
[truncated: 409 more rows]

## Sheet: Table S4
Supplementary Table 4: List of 74 Tregs-specific mRNAs associated with prostate cancer.
Genes
INPP4B
SOCS2
CLDND1
YME1L1
TMPRSS3
DUSP4
JAKMIP1
NFKBIZ
TRAF3IP3
PMAIP1
CD69
RAB39B
RGS1
FGFR1OP2
STK17B
SOS1
CCNB2
ZNF207
TYMS
MAF
YIPF5
NMT2
MYB
PELI1
BTG1
MEOX1
PDE3B
PABPC1
TOP2A
EGR1
PRDM1
KIF5A
TMEM41B
NR4A2
EML4
ZBTB24
SLC2A3
MRPL50
BRE
RRM2
WIPF1
CUL3
ELOVL5
C11orf31
PGAP1
MKI67
CEP55
GPATCH2
SLC5A3
STAT1
ELL2
AZIN1
TPP1
CHEK1
KLF10
GSPT1
KIAA0101
ZNF140
MELK
ASF1A
MFAP1
KBTBD6
ARID5B
BCL10
CLN5
UBE2D3
CCNI
CCR10
DTL
E2F2
CETN3
DUSP5
C11orf54
DYX1C1

## Sheet: Table S5
Supplementary Table 5: List of 18 mRNAs significantly associated with recurrence-free survival (RFS) of prostate cancer.
Gene	HR	Z	P-value
TYMS	1.80788	4.87782	1.07265e-06
E2F2	1.62366	4.86541	1.14217e-06
C11orf54	0.363999	-4.39085	1.12908e-05
RRM2	1.45327	4.38296	1.17077e-05
MELK	1.46374	4.34323	1.40405e-05
TPP1	0.450779	-4.3025	1.68883e-05
CEP55	1.43861	4.12089	3.77417e-05
CLN5	0.424747	-4.11915	3.80276e-05
CCNB2	1.57419	4.03443	5.47346e-05
MKI67	1.46366	4.02536	5.68882e-05
TOP2A	1.37571	3.93282	8.39554e-05
DTL	1.43798	3.74205	0.000182527
KIAA0101	1.46156	3.70198	0.000213924
SOCS2	0.648959	-3.22248	0.00127086
PGAP1	0.667766	-3.05158	0.00227637
EGR1	0.830761	-2.85564	0.00429506
KBTBD6	0.624211	-2.77662	0.00549282
CHEK1	1.63321	2.68892	0.00716827

## Sheet: Table S6
Supplementary Table 6: List of alteration rate in five genes.
Cancer type	Gene symbol	Total amp.(%)	Total dele.(%)	Hete. amp.(%)	Hete. dele.(%)	Homo. amp.(%)	Homo. dele.(%)
PRAD	EGR1	4.07	6.1	3.66	5.49	0.41	0.61
PRAD	SOCS2	7.72	3.05	6.3	2.85	1.42	0.2
PRAD	RRM2	4.67	4.27	4.27	4.27	0.41	0
PRAD	TPP1	5.69	3.05	5.69	2.85	0	0.2
PRAD	C11orf54	7.93	2.64	7.32	2.44	0.61	0.2
